# Supplementary material for: Extracellular vesicle characteristics and microRNA content in cerebral palsy and typically developed individuals at rest and in response to aerobic exercise
Source: Front Physiol. 2022 Dec 21;13:1072040. doi: 10.3389/fphys.2022.1072040 (PMC9811128; doi:10.3389/fphys.2022.1072040)
Supplement: Supplementary file 1 [file Table2.XLSX]

## Sheet: miR486 mimic vs scramble C2C12
GENE_ID	GENE_SYMBOL	baseMean	log2FoldChange	lfcSE	stat	pvalue	padj
ENSMUSG00000056758	Hmga2	1960.55	0.963824	0.108718	8.86534	7.62714e-19	8.58358e-15
ENSMUSG00000056457	Prl2c3	924.057	0.726412	0.105559	6.88155	5.9206e-12	3.33152e-08
ENSMUSG00000039262	Prrc2b	5195.05	-0.455507	0.069095	-6.59247	4.32557e-11	1.62267e-07
ENSMUSG00000027253	Lrp4	2063.49	-0.48449	0.0767646	-6.31138	2.76566e-10	7.78117e-07
ENSMUSG00000041261	Car8	264.308	0.871544	0.144628	6.02611	1.67953e-09	3.78029e-06
ENSMUSG00000024661	Fth1	24330.9	0.399149	0.0666008	5.99316	2.05806e-09	3.86024e-06
ENSMUSG00000029378	Areg	238.156	0.935018	0.156854	5.96109	2.50564e-09	4.02836e-06
ENSMUSG00000033763	Mtss1l	2043.52	-0.513729	0.0868402	-5.9158	3.30273e-09	4.64612e-06
ENSMUSG00000074934	Grem1	3367.79	0.552991	0.0957185	5.77727	7.59221e-09	9.49364e-06
ENSMUSG00000035279	Ssc5d	1439.54	-0.541381	0.0942046	-5.74687	9.09127e-09	1.02313e-05
ENSMUSG00000025403	Shmt2	2627.86	0.418215	0.0768333	5.44315	5.23472e-08	5.3556e-05
ENSMUSG00000035722	Abca7	1589.5	-0.458517	0.0853292	-5.37351	7.72203e-08	7.24198e-05
ENSMUSG00000035284	Vps13c	742.341	-0.561501	0.107933	-5.20229	1.96848e-07	0.000136213
ENSMUSG00000037111	Setd7	2390.2	-0.386565	0.0739585	-5.22679	1.72483e-07	0.000136213
ENSMUSG00000037820	Tgm2	752.67	-0.555736	0.106647	-5.21099	1.87839e-07	0.000136213
ENSMUSG00000055485	Soga1	1379.05	-0.513238	0.0985074	-5.21015	1.88692e-07	0.000136213
ENSMUSG00000071984	Fndc1	2390.52	-0.377132	0.0726084	-5.19406	2.0576e-07	0.000136213
ENSMUSG00000081087	Rps15a-ps7	468.078	0.83539	0.162148	5.15203	2.5768e-07	0.000161107
ENSMUSG00000032855	Pkd1	2982.62	-0.496831	0.0968607	-5.12933	2.90776e-07	0.000172231
ENSMUSG00000043079	Synpo	1908.23	-0.460648	0.0903974	-5.09582	3.47244e-07	0.000195394
ENSMUSG00000030530	Furin	2456.25	-0.457488	0.0901669	-5.0738	3.89953e-07	0.000200184
ENSMUSG00000068699	Flnc	10268.3	-0.418347	0.0824633	-5.07313	3.91332e-07	0.000200184
ENSMUSG00000022055	Nefl	1776.48	0.420838	0.0831043	5.06397	4.1061e-07	0.000200913
ENSMUSG00000053617	Sh3pxd2a	5417.01	-0.365475	0.0723584	-5.05091	4.39719e-07	0.000206191
ENSMUSG00000029377	Ereg	226.105	0.732163	0.145755	5.02324	5.08061e-07	0.000228709
ENSMUSG00000040848	Sft2d2	1333.96	-0.414073	0.0827393	-5.00454	5.59942e-07	0.000242369
ENSMUSG00000036781	Rps27l	2581.86	0.385575	0.0785326	4.90975	9.11936e-07	0.000380109
ENSMUSG00000020101	Vsir	265.669	-0.731588	0.149489	-4.89392	9.88483e-07	0.0003836
ENSMUSG00000052776	Oas1a	185.464	1.09182	0.222846	4.89943	9.61145e-07	0.0003836
ENSMUSG00000061436	Hipk2	467.512	-0.56523	0.116833	-4.83791	1.3121e-06	0.000492212
ENSMUSG00000037235	Mxd4	1884.62	-0.421232	0.0872787	-4.82628	1.39105e-06	0.000504997
ENSMUSG00000030592	Ryr1	1000.3	-0.490326	0.102128	-4.80108	1.5781e-06	0.000554999
ENSMUSG00000024287	Thoc1	1449.38	0.467061	0.0975198	4.78939	1.67288e-06	0.000570503
ENSMUSG00000012889	Podnl1	509.842	-0.530363	0.110904	-4.78217	1.73409e-06	0.000573983
ENSMUSG00000041117	Ccdc8	1896.26	-0.38394	0.0804607	-4.77176	1.82619e-06	0.000587198
ENSMUSG00000054675	Tmem119	2202.25	-0.349587	0.0739184	-4.72937	2.25221e-06	0.000704064
ENSMUSG00000057113	Npm1	11665.3	0.388149	0.0822231	4.72068	2.3506e-06	0.000714962
ENSMUSG00000079487	Med12	1214.12	-0.406944	0.0863772	-4.71124	2.46219e-06	0.000729197
ENSMUSG00000029869	Ephb6	1908.5	-0.41311	0.0882629	-4.68045	2.86245e-06	0.000825999
ENSMUSG00000013076	Amotl1	3119.23	-0.364455	0.078247	-4.65775	3.19677e-06	0.000870132
ENSMUSG00000024912	Fosl1	752.89	0.445768	0.0957709	4.65452	3.24734e-06	0.000870132
ENSMUSG00000032332	Col12a1	10422.5	-0.338416	0.0725718	-4.66319	3.11342e-06	0.000870132
ENSMUSG00000017446	C1qtnf1	385.585	-0.555139	0.119749	-4.63585	3.55467e-06	0.000909188
ENSMUSG00000051375	Pcdh1	1447.9	-0.474276	0.102257	-4.63806	3.51696e-06	0.000909188
ENSMUSG00000038178	Slc43a2	423.462	-0.542299	0.117687	-4.60796	4.06631e-06	0.000973665
ENSMUSG00000040488	Ltbp4	1777.62	-0.365924	0.0793965	-4.60882	4.04963e-06	0.000973665
ENSMUSG00000045039	Megf8	3054.35	-0.458694	0.0993794	-4.61558	3.91996e-06	0.000973665
ENSMUSG00000075254	Heg1	2626.17	-0.379848	0.0825298	-4.60255	4.17349e-06	0.000978509
ENSMUSG00000056493	Foxk1	845	-0.449454	0.0983698	-4.56902	4.90008e-06	0.00112542
ENSMUSG00000001119	Col6a1	13354.6	-0.33506	0.0734921	-4.55912	5.13682e-06	0.0011562
ENSMUSG00000038319	Kcnh2	243.549	-0.692724	0.152769	-4.53444	5.77553e-06	0.00127447
ENSMUSG00000020220	Vps13d	1103.08	-0.428131	0.0949113	-4.51085	6.45681e-06	0.0013974
ENSMUSG00000055013	Agap1	2267.62	-0.356243	0.0790721	-4.5053	6.62797e-06	0.00140738
ENSMUSG00000032875	Arhgef17	2760.99	-0.344058	0.077248	-4.45394	8.43096e-06	0.0017383
ENSMUSG00000062901	Klhl24	1170.35	-0.411681	0.0924646	-4.45231	8.49534e-06	0.0017383
ENSMUSG00000022272	Myo10	4889.39	-0.299624	0.0674111	-4.44472	8.80047e-06	0.00174727
ENSMUSG00000032363	Adamts7	1460.48	-0.401092	0.0902644	-4.44353	8.84968e-06	0.00174727
ENSMUSG00000027108	Ola1	1957.63	0.427233	0.0962855	4.43714	9.11609e-06	0.00176884
ENSMUSG00000018474	Chd3	5957.59	-0.325565	0.0737638	-4.41361	1.01662e-05	0.00188228
ENSMUSG00000025980	Hspd1	9559.55	0.343817	0.077903	4.4134	1.01761e-05	0.00188228
ENSMUSG00000038271	Iffo1	1994.87	-0.387579	0.0878858	-4.41003	1.03357e-05	0.00188228
ENSMUSG00000101939	Gm28438	993.39	0.524047	0.11885	4.40932	1.03697e-05	0.00188228
ENSMUSG00000004098	Col5a3	3427.07	-0.378007	0.0863351	-4.37837	1.19571e-05	0.00211324
ENSMUSG00000020974	Pole2	341.726	0.683451	0.156136	4.37727	1.20177e-05	0.00211324
ENSMUSG00000001627	Ifrd1	1364.81	0.448325	0.102518	4.37313	1.22477e-05	0.00212055
ENSMUSG00000027254	Map1a	2654.58	-0.365515	0.0839191	-4.35556	1.32725e-05	0.00225081
ENSMUSG00000031226	Pbdc1	1321.24	0.352636	0.0810013	4.35347	1.34e-05	0.00225081
ENSMUSG00000042744	Hectd4	1004.15	-0.397842	0.0915002	-4.34799	1.37388e-05	0.00227377
ENSMUSG00000001506	Col1a1	22304.2	-0.396575	0.0916907	-4.32514	1.52432e-05	0.00235949
ENSMUSG00000027204	Fbn1	9371.06	-0.297652	0.0688127	-4.32554	1.52158e-05	0.00235949
ENSMUSG00000038248	Sobp	217.437	-0.655406	0.1513	-4.33182	1.47879e-05	0.00235949
ENSMUSG00000038633	Degs1	2663.04	0.347378	0.0801322	4.33506	1.45718e-05	0.00235949
ENSMUSG00000110344	Gm45716	64.1725	1.1409	0.263838	4.32425	1.5305e-05	0.00235949
ENSMUSG00000059901	Adamts14	905.334	-0.420897	0.0974813	-4.31772	1.57648e-05	0.00239753
ENSMUSG00000040964	Arhgef10l	1338.41	-0.417073	0.0967454	-4.31103	1.62493e-05	0.00243826
ENSMUSG00000000957	Mmp14	8482.62	-0.282504	0.0655981	-4.3066	1.65786e-05	0.00245493
ENSMUSG00000030096	Slc6a6	8213.06	-0.285431	0.066582	-4.28691	1.81174e-05	0.00264796
ENSMUSG00000022594	Lynx1	1351.94	-0.36646	0.0857391	-4.27413	1.91887e-05	0.00275006
ENSMUSG00000097960	A330074K22Rik	127.296	-0.808291	0.189172	-4.27278	1.93047e-05	0.00275006
ENSMUSG00000052911	Lamb2	2835.81	-0.360245	0.0844527	-4.26564	1.9933e-05	0.00280407
ENSMUSG00000002728	Naa20	1031.04	0.391926	0.092168	4.2523	2.11586e-05	0.00285985
ENSMUSG00000017314	Mpp2	343.597	-0.594022	0.139759	-4.25033	2.1346e-05	0.00285985
ENSMUSG00000035078	Mtmr9	987.711	-0.391044	0.0919614	-4.25227	2.11617e-05	0.00285985
ENSMUSG00000064179	Tnnt1	1210.89	-0.406517	0.0954929	-4.25704	2.07152e-05	0.00285985
ENSMUSG00000024846	Cst6	444.977	0.531742	0.125231	4.2461	2.17522e-05	0.00286278
ENSMUSG00000042046	Dstyk	854.38	-0.38628	0.0910002	-4.24482	2.18766e-05	0.00286278
ENSMUSG00000025290	Rps24	12173.9	0.336439	0.0796324	4.2249	2.39042e-05	0.00309216
ENSMUSG00000003534	Ddr1	2480.42	-0.365869	0.0866898	-4.22043	2.43833e-05	0.00311829
ENSMUSG00000006403	Adamts4	976.373	-0.425829	0.101015	-4.21551	2.49212e-05	0.00314806
ENSMUSG00000030512	Snrpa1	851.963	0.426107	0.101147	4.21273	2.52302e-05	0.00314806
ENSMUSG00000033039	Micall1	565.752	-0.542272	0.128784	-4.21072	2.54553e-05	0.00314806
ENSMUSG00000029186	Pi4k2b	1033.56	0.446802	0.10666	4.18904	2.80141e-05	0.00339001
ENSMUSG00000035373	Ccl7	246.088	0.722947	0.172565	4.18943	2.79656e-05	0.00339001
ENSMUSG00000026413	Pkp1	2460.13	-0.320324	0.0765743	-4.18318	2.87462e-05	0.00344159
ENSMUSG00000021256	Vash1	144.901	-0.784639	0.18793	-4.17518	2.97754e-05	0.00352729
ENSMUSG00000051985	Igfn1	122.611	-0.779989	0.187368	-4.16288	3.14258e-05	0.00364642
ENSMUSG00000078784	1810022K09Rik	908.17	0.493906	0.118646	4.16286	3.14291e-05	0.00364642
ENSMUSG00000021270	Hsp90aa1	19726.8	0.432501	0.104301	4.14668	3.37336e-05	0.00374994
ENSMUSG00000021996	Esd	5209.07	0.352767	0.0850197	4.14924	3.33588e-05	0.00374994
ENSMUSG00000025006	Sorbs1	357.436	-0.503662	0.121468	-4.14645	3.37663e-05	0.00374994
ENSMUSG00000031461	Myom2	1340.32	-0.359015	0.0866148	-4.14496	3.39873e-05	0.00374994
ENSMUSG00000039477	Tnrc18	2788.8	-0.416384	0.100241	-4.15384	3.26945e-05	0.00374994
ENSMUSG00000064080	Fbln2	4761.26	-0.288451	0.0696688	-4.14031	3.46837e-05	0.00378961
ENSMUSG00000000031	H19	55667.9	-0.307259	0.074852	-4.10489	4.04506e-05	0.00433553
ENSMUSG00000028691	Prdx1	10735.5	0.316201	0.0770204	4.10542	4.03579e-05	0.00433553
ENSMUSG00000058756	Thra	1000.65	-0.378098	0.0921702	-4.10217	4.09295e-05	0.00434548
ENSMUSG00000003316	Glg1	3868.93	-0.30299	0.0740509	-4.09165	4.28311e-05	0.00445045
ENSMUSG00000005442	Cic	2145.32	-0.378442	0.0926081	-4.0865	4.37937e-05	0.00445045
ENSMUSG00000021798	Ldb3	1182.08	-0.42228	0.103349	-4.08596	4.38955e-05	0.00445045
ENSMUSG00000068523	Gng5	1942.38	0.427403	0.104532	4.08871	4.33771e-05	0.00445045
ENSMUSG00000117123	AL805899.1	217.673	0.725758	0.177286	4.09372	4.24514e-05	0.00445045
ENSMUSG00000006457	Actn3	4297.16	-0.338745	0.083175	-4.07268	4.64747e-05	0.00466988
ENSMUSG00000035834	Polr3g	231.46	0.597773	0.146937	4.06823	4.73722e-05	0.00467395
ENSMUSG00000083563	Gm13340	183.106	0.820687	0.201702	4.06881	4.72535e-05	0.00467395
ENSMUSG00000101111	Gm28437	1040.73	0.432838	0.106445	4.06632	4.77612e-05	0.00467395
ENSMUSG00000071552	Tigit	49.8484	1.31987	0.32519	4.05877	4.93315e-05	0.00478601
ENSMUSG00000034290	Nek9	2358.44	-0.329606	0.0812799	-4.05519	5.00925e-05	0.0048183
ENSMUSG00000040093	Bmf	162.504	-0.831352	0.205129	-4.05283	5.06016e-05	0.00482602
ENSMUSG00000028763	Hspg2	20752.8	-0.351291	0.0867235	-4.0507	5.10642e-05	0.00482921
ENSMUSG00000009575	Cbx5	7568.61	-0.278831	0.0689148	-4.04603	5.20939e-05	0.00487588
ENSMUSG00000031604	Msmo1	2124.23	0.370945	0.0917587	4.04262	5.28575e-05	0.00487588
ENSMUSG00000042613	Pbxip1	3620.79	-0.297526	0.0735932	-4.04285	5.28052e-05	0.00487588
ENSMUSG00000021760	Gpx8	2296.2	0.319947	0.0792386	4.03777	5.39627e-05	0.00489755
ENSMUSG00000026185	Igfbp5	59457.8	-0.268712	0.0665408	-4.0383	5.384e-05	0.00489755
ENSMUSG00000028693	Nasp	2058.48	0.346307	0.0858954	4.03173	5.53672e-05	0.00498482
ENSMUSG00000032744	Heyl	2103.51	-0.368046	0.0913535	-4.02881	5.60591e-05	0.00500705
ENSMUSG00000020032	Nuak1	507.36	-0.43296	0.107737	-4.0187	5.85211e-05	0.0051858
ENSMUSG00000005732	Ranbp1	2092.74	0.429142	0.106985	4.01124	6.03995e-05	0.00526927
ENSMUSG00000039231	Suv39h1	778.449	0.389699	0.0971414	4.01166	6.02928e-05	0.00526927
ENSMUSG00000020393	Kremen1	5508.08	-0.296921	0.0741586	-4.00386	6.23169e-05	0.00527219
ENSMUSG00000030641	Ddias	302.932	0.629222	0.157045	4.00664	6.15888e-05	0.00527219
ENSMUSG00000038146	Notch3	4829.6	-0.413195	0.103244	-4.00213	6.27754e-05	0.00527219
ENSMUSG00000039062	Anpep	1433.85	-0.35473	0.0885822	-4.00453	6.21411e-05	0.00527219
ENSMUSG00000040761	Spen	1419.28	-0.330372	0.0824309	-4.00787	6.12686e-05	0.00527219
ENSMUSG00000021693	Kif2a	1189.92	0.393446	0.0984461	3.99656	6.42697e-05	0.00531916
ENSMUSG00000093674	Rpl41	23333.4	0.297414	0.0744183	3.99652	6.42799e-05	0.00531916
ENSMUSG00000026821	Ralgds	1381.24	-0.3595	0.0901166	-3.98928	6.62748e-05	0.00544421
ENSMUSG00000026473	Glul	2637.27	-0.302707	0.0759971	-3.98314	6.80119e-05	0.0054484
ENSMUSG00000027864	Ptgfrn	8467.26	-0.273259	0.0685613	-3.98562	6.7305e-05	0.0054484
ENSMUSG00000029334	Prkg2	3276.9	0.366974	0.0921517	3.98228	6.82567e-05	0.0054484
ENSMUSG00000043207	Zmpste24	1984.67	0.308871	0.0775616	3.98226	6.82624e-05	0.0054484
ENSMUSG00000029505	Ep400	2160.99	-0.311283	0.0783287	-3.97406	7.06564e-05	0.00556261
ENSMUSG00000041859	Mcm3	2507.33	0.338397	0.0851531	3.97398	7.06818e-05	0.00556261
ENSMUSG00000024512	Dynap	728.006	0.418639	0.105418	3.97125	7.14974e-05	0.00558772
ENSMUSG00000033788	Dysf	501.443	-0.434911	0.109766	-3.96217	7.42705e-05	0.00572732
ENSMUSG00000040586	Ofd1	289.483	0.576203	0.14543	3.96207	7.43015e-05	0.00572732
ENSMUSG00000048154	Kmt2d	2494.56	-0.401683	0.101457	-3.95915	7.52182e-05	0.00575854
ENSMUSG00000071866	Ppia	29111.8	0.280335	0.0709186	3.95291	7.72056e-05	0.00587075
ENSMUSG00000035877	Zhx3	860.569	-0.365379	0.0928488	-3.9352	8.31259e-05	0.00627851
ENSMUSG00000025969	Nrp2	3757.62	-0.325736	0.0828423	-3.932	8.42436e-05	0.00627866
ENSMUSG00000026837	Col5a1	12210.9	-0.358838	0.0912248	-3.93356	8.36971e-05	0.00627866
ENSMUSG00000013236	Ptprs	5195.82	-0.326292	0.0833395	-3.91522	9.03227e-05	0.00668744
ENSMUSG00000110057	Gm2225	155.751	0.776836	0.19854	3.91275	9.12525e-05	0.00671213
ENSMUSG00000009927	Rps25	7588.27	0.266952	0.0683553	3.90536	9.40871e-05	0.00680869
ENSMUSG00000057969	Sema3b	1621.69	-0.364608	0.0933254	-3.90685	9.35072e-05	0.00680869
ENSMUSG00000074280	Gm6166	293.249	0.536966	0.137521	3.9046	9.43803e-05	0.00680869
ENSMUSG00000089715	Cbx6	3414.27	-0.31011	0.0794908	-3.90121	9.57125e-05	0.00686082
ENSMUSG00000022157	Mcpt8	130.976	0.759283	0.194832	3.89711	9.73466e-05	0.00693379
ENSMUSG00000026088	Mitd1	414.466	0.672291	0.172591	3.89529	9.80824e-05	0.00694226
ENSMUSG00000020547	Bzw2	1767.91	0.304599	0.0784186	3.88427	0.000102637	0.00713007
ENSMUSG00000023411	Nfatc4	277.163	-0.575262	0.148052	-3.88554	0.000102102	0.00713007
ENSMUSG00000056328	Myh1	1316.98	-0.399213	0.102734	-3.88589	0.000101956	0.00713007
ENSMUSG00000009013	Dynll1	5951.35	0.3155	0.0814385	3.87409	0.000107022	0.00734406
ENSMUSG00000020241	Col6a2	6528.61	-0.273158	0.0704955	-3.87482	0.000106703	0.00734406
ENSMUSG00000038375	Trp53inp2	2150.87	-0.297183	0.0767521	-3.87199	0.000107952	0.00736297
ENSMUSG00000038976	Ppp1r9b	3128.5	-0.351138	0.0907715	-3.86837	0.000109564	0.00742792
ENSMUSG00000039959	Hip1	2037.48	-0.319366	0.082769	-3.85853	0.000114072	0.00768725
ENSMUSG00000022111	Uchl3	529.428	0.458825	0.119059	3.85375	0.000116323	0.0077611
ENSMUSG00000038736	Nudcd1	1216.64	0.349876	0.0907995	3.85328	0.000116547	0.0077611
ENSMUSG00000021140	Pcnx	1457.29	-0.318945	0.0829471	-3.84516	0.000120473	0.00794383
ENSMUSG00000022371	Col14a1	222.522	-0.573832	0.149309	-3.84326	0.000121409	0.00794383
ENSMUSG00000022863	Btg3	392.59	0.528138	0.137414	3.84342	0.000121333	0.00794383
ENSMUSG00000038545	Cul7	2516.2	-0.290294	0.075599	-3.83992	0.000123073	0.00800612
ENSMUSG00000020464	Pnpt1	740.761	0.565195	0.147319	3.83653	0.000124785	0.00807087
ENSMUSG00000029163	Emilin1	260.598	-0.569519	0.148639	-3.83155	0.000127341	0.00814258
ENSMUSG00000073489	Ifi204	1078.31	0.4774	0.124581	3.83205	0.000127079	0.00814258
ENSMUSG00000012519	Mlkl	799.882	0.458785	0.119947	3.82489	0.000130833	0.00831861
ENSMUSG00000037379	Spon2	1778.54	-0.30249	0.0791452	-3.82196	0.000132396	0.00837071
ENSMUSG00000026234	Ncl	11997.2	0.301564	0.0789573	3.81932	0.000133818	0.00841333
ENSMUSG00000026640	Plxna2	1128.49	-0.326759	0.0856511	-3.81499	0.000136186	0.00849724
ENSMUSG00000063406	Tmed5	1211.18	0.515695	0.135206	3.81413	0.000136663	0.00849724
ENSMUSG00000000794	Kcnn3	144.671	-0.678954	0.178104	-3.81213	0.000137777	0.00851947
ENSMUSG00000019944	Rhobtb1	666.855	-0.38604	0.101327	-3.80984	0.000139057	0.00855161
ENSMUSG00000001333	Sync	902.048	-0.39636	0.104139	-3.80608	0.000141189	0.00859269
ENSMUSG00000034714	Ttyh2	1542.77	-0.338315	0.0888907	-3.80597	0.000141252	0.00859269
ENSMUSG00000000631	Myo18a	3611.85	-0.29477	0.077598	-3.79869	0.000145465	0.00876409
ENSMUSG00000026463	Atp2b4	3048.18	-0.28158	0.074155	-3.79718	0.00014635	0.00876409
ENSMUSG00000030872	Gga2	1745.81	-0.323115	0.0850956	-3.79709	0.000146406	0.00876409
ENSMUSG00000021072	Tmx1	1766.08	0.299319	0.0788807	3.79457	0.000147897	0.00880652
ENSMUSG00000064325	Hhip	366.634	0.524413	0.138291	3.79209	0.000149387	0.00884843
ENSMUSG00000025001	Hells	886.962	0.41639	0.109903	3.78869	0.000151443	0.00887676
ENSMUSG00000076431	Sox4	1581.96	-0.45137	0.119107	-3.78961	0.000150887	0.00887676
ENSMUSG00000036698	Ago2	3799.7	-0.272564	0.072089	-3.78094	0.000156238	0.00911037
ENSMUSG00000029752	Asns	1515.82	0.349613	0.0925323	3.77828	0.000157913	0.00916061
ENSMUSG00000015759	Cnih1	1964.81	0.36732	0.0973375	3.77368	0.00016086	0.00918944
ENSMUSG00000042451	Mybph	1720.61	-0.343772	0.0910754	-3.77459	0.000160273	0.00918944
ENSMUSG00000044533	Rps2	10774.1	0.287318	0.0761098	3.77505	0.000159979	0.00918944
ENSMUSG00000031822	Gse1	479.029	-0.481878	0.12806	-3.76291	0.000167949	0.00954596
ENSMUSG00000042804	Gpr153	340.603	-0.542666	0.144279	-3.76122	0.00016909	0.0095625
ENSMUSG00000044788	Fads6	93.8137	-0.874447	0.232785	-3.75646	0.000172331	0.00969705
ENSMUSG00000022096	Hr	1017.55	-0.370186	0.0986274	-3.75338	0.000174468	0.00976845
ENSMUSG00000020483	Dynll2	2039.84	-0.346588	0.0925001	-3.7469	0.000179035	0.00997457
ENSMUSG00000040331	Nsmce4a	793.434	0.399655	0.106737	3.74431	0.000180892	0.0100284
ENSMUSG00000029096	Htra3	442.627	-0.543195	0.145134	-3.74271	0.000182048	0.010043
ENSMUSG00000031486	Adgra2	1892.51	-0.405342	0.108558	-3.73387	0.000188562	0.0103516
ENSMUSG00000029661	Col1a2	46777.4	-0.244035	0.0654734	-3.72724	0.00019359	0.010525
ENSMUSG00000030084	Plxna1	4456.29	-0.310435	0.0832651	-3.72827	0.000192799	0.010525
ENSMUSG00000026020	Nop58	2363.85	0.336065	0.0904288	3.71635	0.000202119	0.0109358
ENSMUSG00000078429	Ctdsp2	4394.37	-0.308822	0.0831348	-3.71471	0.000203437	0.0109545
ENSMUSG00000038299	Wdr36	2956.74	0.288089	0.0776231	3.71138	0.000206129	0.0110465
ENSMUSG00000078427	Sarnp	1498.28	0.33919	0.0917223	3.69801	0.000217295	0.0115898
ENSMUSG00000074656	Eif2s2	4233.74	0.353188	0.0955587	3.69603	0.000218994	0.0116253
ENSMUSG00000030074	Gxylt2	548.871	-0.394619	0.10686	-3.69287	0.000221734	0.0117155
ENSMUSG00000022194	Pabpn1	352.061	-0.646163	0.175364	-3.68469	0.000228978	0.0120417
ENSMUSG00000028495	Rps6	13264.3	0.318849	0.0865616	3.68349	0.00023006	0.0120423
ENSMUSG00000039126	Prune2	3874.48	-0.329665	0.0896507	-3.67721	0.000235795	0.0122854
ENSMUSG00000020044	Timp3	1335.35	-0.309892	0.0844984	-3.66744	0.000244995	0.0126062
ENSMUSG00000021375	Kif13a	954.102	-0.32625	0.0889722	-3.66688	0.000245532	0.0126062
ENSMUSG00000026923	Notch1	1690.78	-0.334613	0.0912003	-3.66899	0.000243508	0.0126062
ENSMUSG00000040711	Sh3pxd2b	3314.97	-0.293661	0.0801052	-3.66594	0.000246433	0.0126062
ENSMUSG00000022636	Alcam	647.959	0.421548	0.115291	3.65638	0.0002558	0.0129675
ENSMUSG00000029454	Mapkapk5	77.1279	-1.07676	0.294445	-3.65692	0.000255266	0.0129675
ENSMUSG00000008855	Hdac5	1596.76	-0.377852	0.103618	-3.64659	0.000265742	0.0130449
ENSMUSG00000015766	Eps8	2210.98	0.342081	0.09373	3.64964	0.000262609	0.0130449
ENSMUSG00000028654	Mycl	1201.2	-0.383916	0.105305	-3.64576	0.000266601	0.0130449
ENSMUSG00000032397	Tipin	736.419	0.399601	0.109549	3.64768	0.000264623	0.0130449
ENSMUSG00000037725	Ckap2	1328.86	0.351107	0.0962023	3.64967	0.000262573	0.0130449
ENSMUSG00000042354	Gnl3	1389.75	0.372794	0.102236	3.64639	0.000265951	0.0130449
ENSMUSG00000048442	Smim5	60.4279	-0.952444	0.260802	-3.65198	0.000260229	0.0130449
ENSMUSG00000049134	Nrap	343.938	-0.525841	0.14403	-3.65092	0.0002613	0.0130449
ENSMUSG00000054626	Xlr	788.116	0.477134	0.131031	3.64139	0.000271171	0.0132111
ENSMUSG00000011256	Adam19	1538.61	-0.298781	0.0824557	-3.62353	0.000290613	0.0140335
ENSMUSG00000028902	Sf3a3	1532.78	0.295132	0.0814294	3.62439	0.000289639	0.0140335
ENSMUSG00000033295	Ptprf	511.707	-0.392116	0.108245	-3.62248	0.000291794	0.0140335
ENSMUSG00000090602	Gm5611	145.622	0.759181	0.209856	3.61763	0.000297319	0.0142384
ENSMUSG00000028261	Ndufaf4	512.339	0.498245	0.137803	3.61563	0.000299613	0.0142875
ENSMUSG00000027223	Mapk8ip1	902.567	-0.357734	0.0990273	-3.61248	0.00030328	0.0144013
ENSMUSG00000026068	Il18rap	116.505	0.720747	0.199579	3.61133	0.000304629	0.0144046
ENSMUSG00000018845	Unc45b	311.386	-0.466675	0.12928	-3.60979	0.000306441	0.0144296
ENSMUSG00000024878	Cbwd1	347.798	0.45247	0.12548	3.60593	0.000311037	0.0145851
ENSMUSG00000027018	Hat1	1213.68	0.349119	0.0968846	3.60345	0.000314023	0.0146639
ENSMUSG00000038510	Rpf2	740.453	0.386265	0.107343	3.59841	0.000320165	0.014767
ENSMUSG00000050953	Gja1	3654.89	0.266188	0.0739681	3.59868	0.000319836	0.014767
ENSMUSG00000062937	Mtap	2841.18	0.32179	0.0894008	3.59941	0.000318944	0.014767
ENSMUSG00000021595	Nsun2	2326.02	0.264725	0.0736376	3.59498	0.000324419	0.0148899
ENSMUSG00000033705	Stard9	788.544	-0.389551	0.108449	-3.59202	0.000328124	0.0148899
ENSMUSG00000038615	Nfe2l1	5606.64	-0.281031	0.0782275	-3.59248	0.000327546	0.0148899
ENSMUSG00000084349	Rpl3-ps1	1795.23	0.343552	0.0955956	3.59381	0.000325877	0.0148899
ENSMUSG00000031613	Hpgd	141.814	0.666655	0.185815	3.58774	0.000333555	0.0150756
ENSMUSG00000079435	Rpl36a	5448.23	0.25429	0.0709772	3.58269	0.000340068	0.0153085
ENSMUSG00000017802	Retreg3	1154.29	-0.321468	0.089801	-3.57979	0.000343876	0.0154183
ENSMUSG00000038886	Man2a2	2344.15	-0.307991	0.0861631	-3.57451	0.000350886	0.0156701
ENSMUSG00000006435	Neurl1a	1262.27	-0.431104	0.120647	-3.57327	0.00035255	0.0156822
ENSMUSG00000022009	Nufip1	399.769	0.441359	0.12373	3.56712	0.000360925	0.0157987
ENSMUSG00000027907	S100a11	8343.25	0.299108	0.0837797	3.57018	0.000356737	0.0157987
ENSMUSG00000031561	Tenm3	1349.26	-0.324704	0.091043	-3.5665	0.000361787	0.0157987
ENSMUSG00000034220	Gpc1	18397	-0.315205	0.0883867	-3.56621	0.000362187	0.0157987
ENSMUSG00000040717	Il17rd	502.323	-0.40104	0.112403	-3.56787	0.000359893	0.0157987
ENSMUSG00000021832	Psmc6	3497	0.325456	0.0913907	3.56115	0.000369236	0.0159822
ENSMUSG00000032348	Gsta4	1576.96	0.373075	0.10475	3.56156	0.000368651	0.0159822
ENSMUSG00000038256	Bcl9	417.794	-0.418886	0.11786	-3.5541	0.000379272	0.0163538
ENSMUSG00000020695	Mrc2	5896.27	-0.299355	0.0843238	-3.55007	0.000385127	0.0165428
ENSMUSG00000029066	Mrpl20	824.519	0.366288	0.103311	3.5455	0.000391865	0.0167047
ENSMUSG00000096433	Zfp994	191.506	0.599582	0.169071	3.54633	0.000390639	0.0167047
ENSMUSG00000020520	Galnt10	2450.75	-0.270683	0.0763988	-3.54303	0.00039556	0.0167553
ENSMUSG00000051341	Zfp52	267.432	0.561198	0.158409	3.54272	0.000396029	0.0167553
ENSMUSG00000029304	Spp1	54439.7	0.292413	0.0826359	3.53857	0.000402296	0.0168934
ENSMUSG00000105366	Gm43719	151.848	0.663214	0.18738	3.5394	0.000401041	0.0168934
ENSMUSG00000071072	Ptges3	4869.76	0.282387	0.0798363	3.53707	0.000404591	0.0169266
ENSMUSG00000022722	Arl6	340.519	0.431618	0.122299	3.52919	0.000416835	0.0173743
ENSMUSG00000070348	Ccnd1	2738.87	0.302822	0.0858717	3.52644	0.000421181	0.0174907
ENSMUSG00000037503	Fam168b	4138.73	-0.275961	0.0783289	-3.52311	0.000426519	0.0175826
ENSMUSG00000041360	Pum3	1625.61	0.314004	0.0891061	3.52393	0.000425193	0.0175826
ENSMUSG00000033813	Tcea1	1385.89	0.420317	0.11938	3.52084	0.000430189	0.0176691
ENSMUSG00000005958	Ephb3	1007.28	-0.357802	0.101721	-3.51749	0.000435653	0.0178285
ENSMUSG00000047090	Tmem198b	362.11	-0.432837	0.123254	-3.51176	0.000445145	0.0181509
ENSMUSG00000038437	Mllt6	942.265	-0.415513	0.118382	-3.50992	0.000448242	0.0182113
ENSMUSG00000019777	Hdac2	3460.55	0.270018	0.0769811	3.50759	0.000452182	0.0182396
ENSMUSG00000038132	Rbm24	1083.75	-0.339122	0.0966592	-3.50843	0.000450764	0.0182396
ENSMUSG00000029014	Dnajc2	1138.45	0.403629	0.115122	3.50611	0.000454713	0.0182762
ENSMUSG00000026914	Psmd14	2593.88	0.304297	0.0868345	3.50433	0.000457756	0.0183331
ENSMUSG00000073490	Ifi207	47.6053	1.24323	0.35497	3.50236	0.000461156	0.0183387
ENSMUSG00000074867	Zfp808	60.9671	0.919007	0.262334	3.5032	0.000459703	0.0183387
ENSMUSG00000019923	Zwint	2780.8	0.274271	0.0783437	3.50087	0.000463735	0.0183763
ENSMUSG00000005846	Rsl1d1	2440.45	0.313623	0.0896111	3.49982	0.00046557	0.0183843
ENSMUSG00000026643	Nmt2	1376.85	0.312776	0.0894519	3.49659	0.00047125	0.018509
ENSMUSG00000070802	Pnmal2	1386.93	-0.314249	0.0898841	-3.49615	0.000472017	0.018509
ENSMUSG00000035530	Eif1	8783.17	0.222254	0.0636121	3.4939	0.000476025	0.018537
ENSMUSG00000055322	Tns1	5066.63	-0.264339	0.0756413	-3.49464	0.000474701	0.018537
ENSMUSG00000059278	Naa38	369.093	-0.44076	0.126201	-3.49252	0.000478488	0.0185686
ENSMUSG00000036768	Kif15	739.245	0.386109	0.11073	3.48694	0.000488577	0.0188367
ENSMUSG00000112716	4930471E19Rik	79.8451	0.863436	0.247626	3.48685	0.000488744	0.0188367
ENSMUSG00000030521	Mphosph10	585.672	0.379687	0.109009	3.48308	0.00049568	0.0189098
ENSMUSG00000041841	Rpl37	8603.87	0.277046	0.079536	3.48328	0.000495316	0.0189098
ENSMUSG00000044763	Trmt10c	461.858	0.414695	0.119059	3.48309	0.000495656	0.0189098
ENSMUSG00000024583	Txnl1	2604.28	0.272855	0.0783769	3.48132	0.000498946	0.0189701
ENSMUSG00000026564	Dusp27	778.766	-0.376001	0.108062	-3.47949	0.000502367	0.0190358
ENSMUSG00000029598	Plbd2	2245.77	-0.265411	0.0763145	-3.47786	0.00050543	0.0190573
ENSMUSG00000030029	Lrig1	1097.19	-0.296984	0.0854044	-3.47739	0.000506321	0.0190573
ENSMUSG00000054115	Skp2	1053.14	0.338924	0.0975262	3.47521	0.000510458	0.019149
ENSMUSG00000024955	Esrra	721.096	-0.540069	0.155492	-3.47329	0.000514115	0.0191585
ENSMUSG00000054702	Ap1s3	95.2764	0.780786	0.224762	3.47383	0.000513084	0.0191585
ENSMUSG00000039844	Rapgef1	3105.03	-0.244546	0.0704658	-3.47043	0.000519634	0.0193002
ENSMUSG00000001281	Itgb7	152.13	0.671596	0.193731	3.46665	0.000526985	0.0193182
ENSMUSG00000032009	Sesn3	1235.68	-0.344306	0.0992617	-3.46867	0.000523039	0.0193182
ENSMUSG00000045211	Nudt18	419.105	-0.404562	0.11669	-3.46699	0.000526322	0.0193182
ENSMUSG00000102918	Pcdhgc3	2481.41	-0.303171	0.0874183	-3.46805	0.000524242	0.0193182
ENSMUSG00000026253	Chrng	1379.63	-0.366494	0.105895	-3.46092	0.000538343	0.0196705
ENSMUSG00000064337	mt-Rnr1	2555.4	0.379897	0.109845	3.4585	0.000543201	0.0197838
ENSMUSG00000048578	Mlec	8544.88	-0.228304	0.0662389	-3.44668	0.000567513	0.0206026
ENSMUSG00000046618	Olfml2a	343.473	-0.507791	0.147512	-3.44237	0.000576631	0.0208662
ENSMUSG00000021481	Zfp346	960.079	-0.369036	0.107481	-3.43348	0.000595879	0.0212986
ENSMUSG00000021950	Anxa8	860.876	0.374037	0.108863	3.43584	0.000590724	0.0212986
ENSMUSG00000038776	Ephx1	3656.34	0.248911	0.0724977	3.43336	0.000596148	0.0212986
ENSMUSG00000040249	Lrp1	19040.2	-0.248358	0.0723097	-3.43464	0.000593332	0.0212986
ENSMUSG00000020290	Xpo1	4337.95	0.298064	0.0868721	3.43107	0.000601216	0.0214117
ENSMUSG00000042350	Arel1	778.515	-0.320986	0.0935946	-3.42954	0.000604609	0.0214646
ENSMUSG00000027878	Notch2	4111.39	-0.260667	0.0761026	-3.4252	0.000614336	0.0217413
ENSMUSG00000029038	Ssu72	970.066	0.300673	0.0878549	3.42238	0.00062076	0.0218998
ENSMUSG00000022587	Ly6e	17999.2	0.340197	0.0995997	3.41564	0.000636319	0.022349
ENSMUSG00000060636	Rpl35a	6145.57	0.316326	0.0926242	3.41515	0.000637464	0.022349
ENSMUSG00000042828	Trim72	275.787	-0.47499	0.139155	-3.4134	0.000641587	0.0223662
ENSMUSG00000046312	AI464131	892.351	-0.324432	0.0950507	-3.41325	0.000641929	0.0223662
ENSMUSG00000002733	Plekha3	884.486	0.328112	0.0961903	3.41108	0.000647068	0.0224756
ENSMUSG00000032459	Mrps22	489.959	0.384111	0.112668	3.40922	0.000651488	0.0225595
ENSMUSG00000024913	Lrp5	2268.39	-0.261824	0.0769943	-3.40057	0.000672457	0.0232142
ENSMUSG00000029471	Camkk2	746.897	-0.327844	0.0964891	-3.39773	0.000679476	0.0233825
ENSMUSG00000058407	Txndc9	1659.94	0.34967	0.102937	3.39692	0.000681489	0.0233825
ENSMUSG00000073775	Kti12	259.799	0.51691	0.152318	3.39362	0.000689749	0.023594
ENSMUSG00000102070	Gm28661	1105.57	0.448979	0.132378	3.39165	0.000694739	0.0236927
ENSMUSG00000031502	Col4a1	10035.5	-0.236646	0.0698659	-3.38715	0.00070622	0.0240115
ENSMUSG00000023055	Calcoco1	2155.31	-0.249838	0.0737914	-3.38574	0.000709875	0.0240631
ENSMUSG00000030921	Trim30a	58.864	1.23798	0.365776	3.38453	0.000713012	0.0240883
ENSMUSG00000031197	Vbp1	1489.22	0.297378	0.0878828	3.3838	0.000714901	0.0240883
ENSMUSG00000078249	Hmga1b	1864.75	0.320203	0.0948006	3.37764	0.000731095	0.0245604
ENSMUSG00000036565	Ttyh3	2768.39	-0.396606	0.117481	-3.37592	0.000735691	0.0245788
ENSMUSG00000079555	Haus3	539.236	0.463443	0.137284	3.3758	0.00073601	0.0245788
ENSMUSG00000004891	Nes	22608.9	-0.226762	0.06731	-3.36891	0.000754651	0.0246118
ENSMUSG00000019326	Aoc3	135.676	-0.631967	0.187379	-3.37267	0.000744418	0.0246118
ENSMUSG00000020100	Slc29a3	585.159	-0.359466	0.106631	-3.37113	0.000748613	0.0246118
ENSMUSG00000021116	Eif2s1	2871.2	0.254056	0.0754382	3.36773	0.000757894	0.0246118
ENSMUSG00000036545	Adamts2	1323.37	-0.30196	0.0895956	-3.37026	0.000750985	0.0246118
ENSMUSG00000044768	D1Ertd622e	577.849	0.390615	0.115978	3.368	0.000757155	0.0246118
ENSMUSG00000052698	Tln2	2307.84	-0.252163	0.0748208	-3.37022	0.00075108	0.0246118
ENSMUSG00000060938	Rpl26	587.415	0.534384	0.158636	3.36863	0.000755441	0.0246118
ENSMUSG00000063273	Naa15	2649.38	0.341621	0.101395	3.36922	0.000753805	0.0246118
ENSMUSG00000067931	Zfp948	372.451	0.512774	0.152277	3.36738	0.000758868	0.0246118
ENSMUSG00000064366	mt-Tl2	137.929	-0.75083	0.223124	-3.36508	0.000765211	0.0247462
ENSMUSG00000013033	Adgrl1	1033.89	-0.36301	0.108149	-3.35657	0.000789163	0.0248837
ENSMUSG00000015869	Prpsap1	1445.1	-0.271925	0.0808971	-3.36138	0.000775553	0.0248837
ENSMUSG00000018909	Arrb1	378.837	-0.402456	0.119903	-3.3565	0.000789362	0.0248837
ENSMUSG00000021182	Ccdc88c	327.929	-0.445069	0.132529	-3.35828	0.000784303	0.0248837
ENSMUSG00000021306	Gpr137b	1354.14	0.287099	0.0854961	3.35804	0.000784986	0.0248837
ENSMUSG00000027506	Tpd52	1136.74	0.286151	0.0851739	3.35961	0.000780515	0.0248837
ENSMUSG00000031596	Slc7a2	608.36	-0.391182	0.116496	-3.35791	0.00078535	0.0248837
ENSMUSG00000039852	Rere	2190.39	-0.319719	0.0952091	-3.35807	0.000784877	0.0248837
ENSMUSG00000039982	Dtx4	961.213	-0.304434	0.0906646	-3.35781	0.000785632	0.0248837
ENSMUSG00000040550	Otud6b	1477.83	0.294571	0.0877875	3.3555	0.000792228	0.0249043
ENSMUSG00000003154	Foxj2	698.478	-0.344686	0.10282	-3.35234	0.000801324	0.0250122
ENSMUSG00000017817	Jph2	2816.18	-0.340191	0.101495	-3.3518	0.000802868	0.0250122
ENSMUSG00000031628	Casp3	2159.27	-0.245662	0.0733051	-3.35122	0.000804551	0.0250122
ENSMUSG00000031636	Pdlim3	1793	-0.354195	0.10568	-3.35159	0.000803499	0.0250122
ENSMUSG00000038690	Atp5j2	2794.85	0.288143	0.0860304	3.34932	0.000810109	0.0251156
ENSMUSG00000019373	Cops3	1329.88	0.36115	0.107975	3.34475	0.000823582	0.0254632
ENSMUSG00000034317	Trim59	2203.86	0.304045	0.0909757	3.34205	0.000831621	0.0256413
ENSMUSG00000006463	Zdhhc24	245.015	-0.472951	0.141627	-3.33942	0.000839529	0.0258144
ENSMUSG00000034855	Cxcl10	49.7702	2.36618	0.70901	3.3373	0.000845977	0.0259417
ENSMUSG00000005233	Spc25	1120.55	0.358638	0.107517	3.33565	0.00085099	0.025954
ENSMUSG00000026883	Dab2ip	2003.2	-0.314687	0.0943386	-3.33572	0.00085079	0.025954
ENSMUSG00000027208	Fgf7	181.042	0.626468	0.187859	3.33478	0.000853672	0.0259655
ENSMUSG00000031021	Tmem9b	910.844	0.335712	0.10076	3.33179	0.000862897	0.0261753
ENSMUSG00000024122	Pdpk1	1356.22	-0.296818	0.0891419	-3.32972	0.000869321	0.0261829
ENSMUSG00000029670	Ing3	388.163	0.395842	0.118891	3.32947	0.000870126	0.0261829
ENSMUSG00000035171	1110059E24Rik	547.528	0.380988	0.114417	3.32982	0.000869012	0.0261829
ENSMUSG00000022698	Naa50	4668.87	0.251347	0.075539	3.32739	0.000876648	0.0263088
ENSMUSG00000062353	Gm15772	5518.5	0.269769	0.0810994	3.3264	0.000879747	0.0263316
ENSMUSG00000094392	Gm3788	387.007	-0.400398	0.120451	-3.32416	0.000886867	0.0264743
ENSMUSG00000032518	Rpsa	33433.2	0.313402	0.0944116	3.31953	0.000901698	0.0268458
ENSMUSG00000028369	Svep1	858.736	-0.30679	0.0924813	-3.31732	0.000908858	0.0269876
ENSMUSG00000015647	Lama5	5670.83	-0.267137	0.0806383	-3.31278	0.000923733	0.0271781
ENSMUSG00000020689	Itgb3	1433.5	-0.274657	0.0829388	-3.31156	0.000927772	0.0271781
ENSMUSG00000037649	H2-DMa	87.4677	0.740029	0.223439	3.312	0.000926315	0.0271781
ENSMUSG00000041417	Pik3r1	1567.26	-0.277487	0.0838086	-3.31096	0.000929764	0.0271781
ENSMUSG00000063531	Sema3e	2346.42	0.26096	0.078771	3.3129	0.000923342	0.0271781
ENSMUSG00000074884	Serf2	1268.59	-0.46287	0.139676	-3.31388	0.000920104	0.0271781
ENSMUSG00000031790	Mmp15	563.672	-0.365069	0.110314	-3.30936	0.000935109	0.0272635
ENSMUSG00000014980	Tsen15	456.591	0.364167	0.110132	3.30665	0.000944195	0.0273137
ENSMUSG00000021764	Ndufs4	1046.3	0.325675	0.0985117	3.30595	0.000946537	0.0273137
ENSMUSG00000022033	Pbk	1255.63	0.299222	0.0905085	3.30601	0.000946337	0.0273137
ENSMUSG00000023919	Cenpq	386.5	0.443455	0.134113	3.30658	0.000944435	0.0273137
ENSMUSG00000024620	Pdgfrb	5974.26	-0.225171	0.0681441	-3.30434	0.000952016	0.0273426
ENSMUSG00000073676	Hspe1	3851.44	0.279743	0.0846623	3.30422	0.0009524	0.0273426
ENSMUSG00000028175	Depdc1a	675.491	0.426814	0.129248	3.30228	0.000959028	0.0274114
ENSMUSG00000031217	Efnb1	907.639	-0.327184	0.0990839	-3.30209	0.000959666	0.0274114
ENSMUSG00000021548	Ccnh	676.356	0.374305	0.113422	3.3001	0.000966495	0.0275365
ENSMUSG00000042524	Sun2	3310.43	-0.24725	0.0749633	-3.29828	0.000972801	0.0276462
ENSMUSG00000006576	Slc4a3	300.109	-0.469618	0.142566	-3.29405	0.000987565	0.0279429
ENSMUSG00000027800	Tm4sf1	4050.74	0.231214	0.0701955	3.29386	0.000988208	0.0279429
ENSMUSG00000026207	Speg	1608.94	-0.344119	0.104693	-3.28694	0.00101283	0.0285577
ENSMUSG00000038295	Atg9b	77.2877	0.77361	0.235402	3.28633	0.00101502	0.0285577
ENSMUSG00000014498	Ankrd52	2042.01	-0.321338	0.0978968	-3.28242	0.00102921	0.0288845
ENSMUSG00000031166	Wdr13	898.425	-0.315009	0.0962546	-3.27266	0.00106541	0.0298261
ENSMUSG00000005481	Ddx39	2778	0.251543	0.0768975	3.27114	0.00107114	0.0299121
ENSMUSG00000062345	Serpinb2	67.4857	0.857855	0.262546	3.26744	0.00108525	0.0302312
ENSMUSG00000009621	Vav2	743.741	-0.325551	0.0996932	-3.26552	0.00109262	0.0302967
ENSMUSG00000021806	Nid2	4987.95	-0.226908	0.0695029	-3.26473	0.00109568	0.0302967
ENSMUSG00000079092	Prl2c2	183.818	0.676683	0.207266	3.2648	0.0010954	0.0302967
ENSMUSG00000014226	Cacybp	2731.07	0.315845	0.096987	3.25657	0.00112768	0.0311053
ENSMUSG00000051355	Commd1	426.756	0.429093	0.131862	3.25411	0.00113748	0.0312988
ENSMUSG00000038005	Hpf1	1164.73	0.30409	0.0934781	3.25306	0.00114168	0.0313377
ENSMUSG00000034484	Snx2	1539.9	0.30478	0.0937302	3.25167	0.00114727	0.0314146
ENSMUSG00000028630	Dyrk2	1836.1	-0.249591	0.0767782	-3.2508	0.0011508	0.0314347
ENSMUSG00000072762	4930522L14Rik	139.153	0.604818	0.186266	3.24706	0.00116605	0.0317743
ENSMUSG00000022337	Emc2	1638.82	0.279361	0.0861323	3.2434	0.00118114	0.0320453
ENSMUSG00000027206	Cops2	3137.72	0.387022	0.119337	3.24311	0.00118233	0.0320453
ENSMUSG00000036098	Myrf	59.6715	-0.856086	0.264014	-3.24258	0.00118454	0.0320453
ENSMUSG00000023942	Slc29a1	6065.77	-0.240995	0.0744109	-3.2387	0.00120075	0.0324059
ENSMUSG00000020952	Scfd1	1350.69	0.29333	0.0906992	3.23409	0.00122029	0.0327009
ENSMUSG00000022205	Sub1	1668.59	0.334698	0.103491	3.23407	0.0012204	0.0327009
ENSMUSG00000030751	Psma1	2147.47	0.251521	0.0777633	3.23445	0.00121879	0.0327009
ENSMUSG00000045545	Krt14	163.446	-0.541513	0.167554	-3.23186	0.00122987	0.0328763
ENSMUSG00000020720	Psmd12	2505.53	0.283652	0.0878245	3.22976	0.00123892	0.0329281
ENSMUSG00000024099	Ndufv2	2179.91	0.265633	0.0822721	3.22871	0.00124351	0.0329281
ENSMUSG00000031700	Gpt2	2025.38	-0.248959	0.0771077	-3.22871	0.00124348	0.0329281
ENSMUSG00000035274	Tpbg	997.938	0.28933	0.0895746	3.23005	0.00123769	0.0329281
ENSMUSG00000021537	Cetn3	1071.08	0.345584	0.107057	3.22803	0.00124644	0.0329283
ENSMUSG00000041870	Ankrd13a	2079.17	-0.254217	0.0787753	-3.22711	0.00125045	0.0329569
ENSMUSG00000020949	Fkbp3	1202.25	0.291371	0.0904304	3.22205	0.00127277	0.0334667
ENSMUSG00000022996	Wnt10b	242.162	-0.491182	0.152526	-3.22033	0.00128044	0.0335898
ENSMUSG00000000058	Cav2	565.233	0.351108	0.109082	3.21875	0.00128749	0.033671
ENSMUSG00000021477	Ctsl	10724	0.210785	0.0655496	3.21565	0.00130148	0.033671
ENSMUSG00000022440	C1qtnf6	2049.94	-0.321855	0.10003	-3.21758	0.00129277	0.033671
ENSMUSG00000030319	Cand2	831.965	-0.322094	0.100131	-3.21672	0.00129665	0.033671
ENSMUSG00000075307	Klhl41	1110.35	-0.343063	0.106665	-3.21627	0.00129869	0.033671
ENSMUSG00000102543	Pcdhgc5	77.5994	-0.778553	0.242099	-3.21584	0.00130061	0.033671
ENSMUSG00000030259	Rassf8	424.547	-0.361629	0.112497	-3.21455	0.0013065	0.0337232
ENSMUSG00000060073	Psma3	3794.9	0.263513	0.0820104	3.21317	0.00131278	0.0338078
ENSMUSG00000028156	Eif4e	2793	0.311699	0.0970818	3.21069	0.00132418	0.0340235
ENSMUSG00000018427	Ypel2	207.624	-0.511301	0.1595	-3.20565	0.0013476	0.0343444
ENSMUSG00000021819	Zswim8	2358.49	-0.29721	0.0927788	-3.20343	0.00135803	0.0343444
ENSMUSG00000028439	Fam219a	151.841	-0.546759	0.170542	-3.20602	0.00134587	0.0343444
ENSMUSG00000036398	Ppp1r11	1365.93	0.27949	0.0872469	3.20343	0.00135799	0.0343444
ENSMUSG00000042207	Kdm5b	1041.06	-0.278057	0.0867917	-3.20372	0.00135662	0.0343444
ENSMUSG00000046567	4930430F08Rik	201.094	0.520519	0.162377	3.20563	0.00134767	0.0343444
ENSMUSG00000074480	Mex3a	935.078	-0.305392	0.0953079	-3.20427	0.00135406	0.0343444
ENSMUSG00000037313	Tacc3	2204.47	0.278703	0.0870364	3.20214	0.00136411	0.0344207
ENSMUSG00000026308	Klhl30	1626.81	-0.295252	0.0922533	-3.20044	0.00137217	0.0345467
ENSMUSG00000025995	Wdr75	1173.49	0.298027	0.0931462	3.19957	0.00137634	0.0345745
ENSMUSG00000020312	Shc2	710.494	-0.326345	0.102052	-3.19784	0.00138461	0.0347047
ENSMUSG00000000295	Hddc2	344.441	0.466733	0.146075	3.19516	0.00139753	0.0348731
ENSMUSG00000055675	Kbtbd11	1099.04	-0.28787	0.0900868	-3.19548	0.001396	0.0348731
ENSMUSG00000017969	Ptgis	1915.76	-0.294252	0.0922437	-3.18994	0.00142303	0.0352138
ENSMUSG00000021549	Rasa1	3045.08	0.300273	0.0941543	3.18915	0.0014269	0.0352138
ENSMUSG00000024937	Ehbp1l1	3067.77	-0.247576	0.0776527	-3.18825	0.00143138	0.0352138
ENSMUSG00000027835	Pdcd10	884.286	0.344412	0.108037	3.1879	0.00143308	0.0352138
ENSMUSG00000050370	Ch25h	50.0303	0.953966	0.299127	3.18916	0.00142684	0.0352138
ENSMUSG00000058297	Spock2	1078.66	-0.288859	0.0905367	-3.19051	0.0014202	0.0352138
ENSMUSG00000061462	Obscn	163.232	-0.583844	0.182947	-3.19134	0.00141617	0.0352138
ENSMUSG00000027559	Car3	2451.44	-0.245378	0.0769978	-3.18682	0.00143845	0.0352688
ENSMUSG00000020908	Myh3	6405	-0.319657	0.100375	-3.18464	0.00144935	0.0353052
ENSMUSG00000028343	Erp44	1652.67	0.340834	0.107019	3.1848	0.00144856	0.0353052
ENSMUSG00000066406	Akap13	2189.67	-0.272501	0.0855472	-3.18539	0.00144559	0.0353052
ENSMUSG00000027637	Rab5if	661.792	-0.413974	0.130067	-3.18277	0.00145874	0.0354547
ENSMUSG00000041729	Coro2b	871.041	-0.319409	0.100375	-3.18216	0.00146179	0.0354547
ENSMUSG00000002546	Golga2	2290.56	-0.243555	0.0766056	-3.17934	0.0014761	0.0356711
ENSMUSG00000022247	Brix1	1416.75	0.30628	0.0963401	3.17915	0.00147705	0.0356711
ENSMUSG00000027306	Nusap1	1599.02	0.343487	0.108135	3.17645	0.00149087	0.035902
ENSMUSG00000086567	Gm2830	137.233	0.600645	0.189117	3.17604	0.00149299	0.035902
ENSMUSG00000031639	Tlr3	114.293	0.815846	0.257176	3.17232	0.00151227	0.0362109
ENSMUSG00000051790	Nlgn2	1499.04	-0.300734	0.094781	-3.17294	0.00150906	0.0362109
ENSMUSG00000029447	Cct6a	7167.01	0.238687	0.0752708	3.17105	0.00151888	0.036292
ENSMUSG00000022748	Cmss1	166.34	0.535899	0.169374	3.164	0.00155619	0.0369144
ENSMUSG00000027171	Prrg4	622.879	-0.340871	0.107746	-3.16365	0.00155806	0.0369144
ENSMUSG00000038648	Creb3l2	1702.48	-0.254209	0.0803267	-3.16469	0.0015525	0.0369144
ENSMUSG00000048100	Taf13	556.554	0.346984	0.109643	3.16466	0.00155264	0.0369144
ENSMUSG00000056313	Tcim	68.2565	0.772646	0.244413	3.16123	0.00157107	0.0371445
ENSMUSG00000024052	Lpin2	1184.71	-0.267576	0.0846731	-3.1601	0.00157713	0.0372097
ENSMUSG00000034602	Mon2	2105.1	-0.254697	0.0806443	-3.15827	0.00158706	0.03721
ENSMUSG00000039159	Ube2h	2447.02	-0.245021	0.0775734	-3.15857	0.00158548	0.03721
ENSMUSG00000096255	Dynlt1b	207.527	-0.651229	0.206135	-3.15923	0.00158185	0.03721
ENSMUSG00000074212	Dnajb14	550.8	-0.343425	0.108806	-3.1563	0.00159787	0.0373854
ENSMUSG00000024381	Bin1	11473.4	-0.227924	0.0722278	-3.15563	0.00160152	0.0373932
ENSMUSG00000029098	Acox3	537.619	-0.35224	0.111687	-3.1538	0.0016116	0.0374002
ENSMUSG00000056220	Pla2g4a	679.082	0.34804	0.110347	3.15406	0.00161015	0.0374002
ENSMUSG00000060802	B2m	11920.1	0.271373	0.0860473	3.15376	0.00161179	0.0374002
ENSMUSG00000031939	Taf1d	808.523	0.35851	0.113766	3.1513	0.00162546	0.0375051
ENSMUSG00000032724	Abtb2	422.029	-0.367117	0.116503	-3.15115	0.00162631	0.0375051
ENSMUSG00000043940	Wdfy3	1623.3	-0.252675	0.0801757	-3.15152	0.00162425	0.0375051
ENSMUSG00000028980	H6pd	995.75	-0.280464	0.0890265	-3.15034	0.00163078	0.0375313
ENSMUSG00000052135	Foxo6	392.316	-0.524993	0.16697	-3.14424	0.00166517	0.0382445
ENSMUSG00000022519	Srl	1919.42	-0.252567	0.0803851	-3.14196	0.0016782	0.0384653
ENSMUSG00000014402	Tsg101	1647.06	0.291303	0.0927616	3.14034	0.00168754	0.0385224
ENSMUSG00000028756	Pink1	726.764	-0.338688	0.107836	-3.14078	0.00168499	0.0385224
ENSMUSG00000033543	Gtf2a2	760.923	0.321678	0.102524	3.13758	0.00170348	0.0387291
ENSMUSG00000040747	Cd53	80.719	0.807618	0.257363	3.13805	0.00170074	0.0387291
ENSMUSG00000003518	Dusp3	1346.56	-0.283601	0.0904755	-3.13456	0.00172114	0.0389051
ENSMUSG00000020108	Ddit4	1262.19	-0.435716	0.138981	-3.13507	0.00171816	0.0389051
ENSMUSG00000030201	Lrp6	1719.09	-0.270912	0.0864297	-3.13448	0.00172159	0.0389051
ENSMUSG00000018707	Dync1h1	10623.8	-0.213198	0.0680879	-3.13122	0.00174081	0.0392608
ENSMUSG00000031634	Ufsp2	786.937	0.328967	0.105081	3.13059	0.00174458	0.039267
ENSMUSG00000020272	Stk10	807.675	-0.293338	0.0939274	-3.12303	0.00179	0.0400204
ENSMUSG00000024410	Rmc1	610.924	0.382345	0.122397	3.12383	0.00178517	0.0400204
ENSMUSG00000064368	mt-Nd6	10874.3	0.316112	0.101232	3.12266	0.00179228	0.0400204
ENSMUSG00000066306	Numa1	3882.2	-0.215811	0.0691106	-3.1227	0.00179202	0.0400204
ENSMUSG00000022565	Plec	21765.7	-0.269675	0.086395	-3.12142	0.00179982	0.0400671
ENSMUSG00000030057	Cnbp	7357.27	0.241865	0.0774922	3.12115	0.00180149	0.0400671
ENSMUSG00000057561	Eif1a	2350.35	0.287535	0.0921637	3.11983	0.00180956	0.0401672
ENSMUSG00000055917	Zfp277	549.993	0.391663	0.125586	3.11869	0.0018166	0.0401722
ENSMUSG00000062861	Zfp28	181.702	-0.501756	0.16089	-3.11863	0.00181692	0.0401722
ENSMUSG00000066595	Flvcr1	263.597	0.454663	0.145829	3.11779	0.00182212	0.0402082
ENSMUSG00000031125	3830403N18Rik	951.807	0.429217	0.137705	3.11693	0.00182746	0.040247
ENSMUSG00000019899	Lama2	1821.59	-0.261367	0.0838847	-3.11579	0.00183454	0.0402517
ENSMUSG00000024659	Anxa1	16298.5	0.244651	0.0785355	3.11517	0.0018384	0.0402517
ENSMUSG00000039476	Prrx2	969.98	-0.379416	0.121776	-3.1157	0.00183512	0.0402517
ENSMUSG00000051518	Rps19bp1	700.186	0.325109	0.104389	3.11439	0.00184326	0.0402797
ENSMUSG00000022789	Dnm1l	2214.57	0.355441	0.114211	3.11213	0.00185742	0.0403541
ENSMUSG00000025498	Irf7	729.373	0.474642	0.152502	3.11237	0.00185594	0.0403541
ENSMUSG00000040483	Xaf1	733.794	0.45758	0.146998	3.11282	0.00185306	0.0403541
ENSMUSG00000031584	Gsr	1169.6	0.322002	0.103512	3.11076	0.00186606	0.0404637
ENSMUSG00000017132	Cyth1	642.298	-0.336456	0.108186	-3.10998	0.00187103	0.0404895
ENSMUSG00000033436	Armcx2	3179.68	-0.21597	0.0694565	-3.10944	0.00187445	0.0404895
ENSMUSG00000027133	Nop10	594.443	0.334526	0.107627	3.10819	0.00188237	0.0405827
ENSMUSG00000003352	Cacnb3	1783.87	-0.258723	0.0833501	-3.10406	0.00190887	0.0406229
ENSMUSG00000022378	Fam49b	1814.16	0.258977	0.0834503	3.10337	0.0019133	0.0406229
ENSMUSG00000031740	Mmp2	4133.59	-0.217857	0.0701982	-3.10345	0.00191278	0.0406229
ENSMUSG00000039623	Ap5z1	249.484	-0.465631	0.149993	-3.10435	0.00190697	0.0406229
ENSMUSG00000039637	Coro7	270.12	-0.432912	0.139373	-3.10613	0.00189556	0.0406229
ENSMUSG00000047534	Mis18bp1	660.876	0.400506	0.129046	3.10358	0.00191192	0.0406229
ENSMUSG00000050708	Ftl1	13081.4	0.214548	0.0691456	3.10284	0.00191672	0.0406229
ENSMUSG00000071076	Jund	1554.17	-0.399306	0.128621	-3.10451	0.00190595	0.0406229
ENSMUSG00000078515	Ddi2	1006.4	-0.289981	0.0933706	-3.1057	0.0018983	0.0406229
ENSMUSG00000038023	Atp6v0a2	1740.98	-0.246178	0.0793892	-3.1009	0.00192932	0.0408131
ENSMUSG00000027381	Bcl2l11	430.164	-0.365306	0.117895	-3.09856	0.00194465	0.0410603
ENSMUSG00000038777	Sema6c	488.234	-0.444993	0.143798	-3.09458	0.00197093	0.0415372
ENSMUSG00000053080	2700081O15Rik	1093.02	-0.307286	0.0993254	-3.09373	0.00197655	0.0415777
ENSMUSG00000090733	Rps27	5611.03	0.254274	0.0822086	3.09303	0.00198121	0.0415981
ENSMUSG00000022336	Eif3e	5357.33	0.265792	0.0859602	3.09204	0.00198787	0.0416601
ENSMUSG00000021714	Cenpk	217.618	0.537751	0.173972	3.09101	0.00199474	0.0417265
ENSMUSG00000008734	Gprc5b	1291.37	-0.265109	0.0858242	-3.08897	0.00200851	0.0418364
ENSMUSG00000027470	Mylk2	160.594	-0.523266	0.169419	-3.08858	0.00201113	0.0418364
ENSMUSG00000072692	Rpl37rt	204.157	0.481134	0.155778	3.08858	0.00201115	0.0418364
ENSMUSG00000024736	Tmem132a	1572.95	-0.275877	0.0893439	-3.08781	0.00201638	0.0418677
ENSMUSG00000025083	Afap1l2	935.993	-0.283319	0.091809	-3.08596	0.00202893	0.0420306
ENSMUSG00000026037	Orc2	734.542	0.33703	0.109228	3.08556	0.00203169	0.0420306
ENSMUSG00000025747	Tyms	1241.66	0.295281	0.0958016	3.08222	0.00205464	0.0424273
ENSMUSG00000074813	Gm14005	385.722	0.37285	0.121052	3.08008	0.00206945	0.042655
ENSMUSG00000032372	Plscr2	518.503	0.361898	0.117548	3.07872	0.00207891	0.0427715
ENSMUSG00000018476	Kdm6b	1330.71	-0.397649	0.129185	-3.07814	0.002083	0.0427774
ENSMUSG00000044033	Ccdc141	1944.65	-0.302778	0.0984299	-3.07607	0.00209746	0.0429961
ENSMUSG00000045216	Hs6st1	1271.43	-0.271932	0.0884884	-3.07308	0.0021186	0.0433263
ENSMUSG00000101249	Gm29216	898.894	0.375493	0.122203	3.07271	0.00212127	0.0433263
ENSMUSG00000033209	Ttc28	975.825	-0.279897	0.0911249	-3.07158	0.00212932	0.0433988
ENSMUSG00000034377	Tulp4	2944.76	-0.254866	0.0829879	-3.07113	0.00213253	0.0433988
ENSMUSG00000025571	Tnrc6c	976.202	-0.274626	0.0894614	-3.06977	0.00214222	0.0434563
ENSMUSG00000046949	Nqo2	736.188	0.307404	0.100143	3.06965	0.00214308	0.0434563
ENSMUSG00000024896	Minpp1	1273.55	0.272496	0.0888149	3.06813	0.00215402	0.0435995
ENSMUSG00000002477	Snrpd1	1747.9	0.363567	0.11856	3.06651	0.0021657	0.0436193
ENSMUSG00000058503	Fam133b	492.842	0.339133	0.110577	3.06693	0.00216266	0.0436193
ENSMUSG00000066607	Insyn1	628.205	-0.397536	0.129643	-3.06639	0.00216662	0.0436193
ENSMUSG00000035615	Frmpd1	401.094	-0.380171	0.124025	-3.06527	0.00217471	0.0437039
ENSMUSG00000029406	Pitpnm2	423.329	-0.374587	0.122378	-3.06089	0.00220677	0.0442691
ENSMUSG00000047284	Neurl4	1009.85	-0.311498	0.101821	-3.05928	0.00221869	0.044429
ENSMUSG00000017716	Birc5	2078.4	0.300028	0.098129	3.05749	0.00223199	0.0444914
ENSMUSG00000037361	Sf3b6	1223.02	0.255169	0.083463	3.05727	0.00223366	0.0444914
ENSMUSG00000051579	Tceal8	2242.75	0.252911	0.0827003	3.05816	0.00222701	0.0444914
ENSMUSG00000021403	Serpinb9b	911.839	0.322023	0.105445	3.05393	0.00225863	0.0449093
ENSMUSG00000028837	Psmb2	1945.64	0.239367	0.0784576	3.05091	0.00228149	0.0451497
ENSMUSG00000035597	Prpf39	820.114	0.357816	0.117263	3.0514	0.00227779	0.0451497
ENSMUSG00000057378	Ryr3	262.996	-0.412714	0.135283	-3.05074	0.00228276	0.0451497
ENSMUSG00000028609	Magoh	858.265	0.345686	0.113367	3.04927	0.00229397	0.0452919
ENSMUSG00000097750	Gm4673	66.1714	-0.805822	0.264315	-3.04872	0.00229816	0.0452951
ENSMUSG00000027132	Katnbl1	731.685	0.341277	0.111985	3.04753	0.00230729	0.0453956
ENSMUSG00000026825	Dnm1	1113.03	-0.314306	0.10317	-3.04648	0.00231539	0.0454754
ENSMUSG00000052085	Dock8	117.228	0.617056	0.202608	3.04557	0.0023224	0.0455335
ENSMUSG00000083899	Gm12346	152.821	0.534214	0.175514	3.04371	0.0023368	0.0457363
ENSMUSG00000027500	Stmn2	2047.41	0.241858	0.079575	3.03937	0.00237073	0.0463198
ENSMUSG00000021910	Nisch	9905.61	-0.191784	0.0631318	-3.03783	0.00238287	0.0464135
ENSMUSG00000022822	Abcc5	1500.09	-0.242463	0.0798175	-3.03772	0.00238377	0.0464135
ENSMUSG00000028849	Map7d1	5316.36	-0.306441	0.100952	-3.03552	0.00240124	0.0466728
ENSMUSG00000022216	Psme1	1548.39	0.31599	0.104196	3.03264	0.00242426	0.0469307
ENSMUSG00000026035	Ppil3	427.322	0.345983	0.114089	3.03258	0.00242474	0.0469307
ENSMUSG00000037992	Rara	1096.56	-0.277369	0.0914778	-3.03209	0.00242867	0.0469307
ENSMUSG00000039081	Zfp503	989.541	-0.350529	0.115618	-3.03178	0.00243119	0.0469307
ENSMUSG00000022706	Mrpl40	642.98	0.319411	0.105395	3.03061	0.00244062	0.0470321
ENSMUSG00000034024	Cct2	10415	0.230167	0.0760064	3.02825	0.00245971	0.0473189
ENSMUSG00000000325	Arvcf	726.475	-0.319985	0.105714	-3.0269	0.00247076	0.0474505
ENSMUSG00000040913	Fbxw4	388.279	-0.405134	0.133906	-3.02551	0.00248214	0.0475877
ENSMUSG00000014444	Piezo1	2969.54	-0.234805	0.077648	-3.02397	0.00249484	0.0475891
ENSMUSG00000021707	Dhfr	611.222	0.32304	0.106822	3.02409	0.00249384	0.0475891
ENSMUSG00000030869	Ndufab1	1257.51	0.279159	0.0923159	3.02396	0.0024949	0.0475891
ENSMUSG00000026753	Ppp6c	1232.5	0.250927	0.0830212	3.02245	0.00250737	0.0477113
ENSMUSG00000046807	Lrrc75b	277.866	-0.441813	0.146191	-3.02216	0.00250978	0.0477113
ENSMUSG00000025268	Maged2	1685.02	-0.248749	0.0823794	-3.01955	0.00253146	0.0480423
ENSMUSG00000026827	Gpd2	1998.5	0.245283	0.0812526	3.01877	0.002538	0.0480852
ENSMUSG00000029319	Coq2	655.645	-0.337482	0.111886	-3.01631	0.00255875	0.0483969
ENSMUSG00000027601	Mtfr1	955.727	0.285471	0.0947933	3.01151	0.00259952	0.0490856
ENSMUSG00000038485	Socs7	726.973	-0.301618	0.10023	-3.00927	0.00261879	0.0493666
ENSMUSG00000059586	Nsmce2	1070.21	0.302913	0.100719	3.00751	0.00263398	0.0495699
ENSMUSG00000053289	Ddx10	573.128	0.407437	0.135585	3.00502	0.00265563	0.0498938
ENSMUSG00000032175	Tyk2	625.232	-0.328923	0.109536	-3.00288	0.00267442	0.0501631
ENSMUSG00000030842	Lamtor1	1322.89	-0.258605	0.086276	-2.99741	0.00272282	0.050986
ENSMUSG00000060803	Gstp1	3934.11	0.217092	0.0724434	2.99671	0.00272913	0.0510193
ENSMUSG00000019809	Pex3	473.829	0.339329	0.113305	2.99483	0.00274597	0.0512105
ENSMUSG00000024645	Timm21	361.564	0.433489	0.144759	2.99455	0.00274846	0.0512105
ENSMUSG00000019782	Rwdd1	1201.14	0.359091	0.119959	2.99344	0.00275856	0.0513137
ENSMUSG00000024236	Svil	2386.84	-0.220982	0.0738361	-2.99288	0.00276362	0.0513231
ENSMUSG00000021807	Rtraf	2533.86	0.282702	0.0945203	2.99092	0.0027814	0.0515682
ENSMUSG00000037824	Tspan14	2079.61	-0.293605	0.0981958	-2.98999	0.00278982	0.0516392
ENSMUSG00000005580	Adcy9	302.263	-0.388513	0.130013	-2.98827	0.00280562	0.0517125
ENSMUSG00000028409	Smu1	1960.53	0.252234	0.0843886	2.98895	0.00279935	0.0517125
ENSMUSG00000058799	Nap1l1	9755.84	0.272074	0.0910537	2.98806	0.00280756	0.0517125
ENSMUSG00000033460	Armcx1	423.006	0.344581	0.115411	2.9857	0.0028293	0.0520276
ENSMUSG00000005354	Txn2	2751.26	0.226026	0.0757197	2.98503	0.00283547	0.052056
ENSMUSG00000033773	Rpap2	338.537	0.38394	0.12867	2.98391	0.00284589	0.0520775
ENSMUSG00000057230	Aak1	1549.57	-0.254135	0.0851581	-2.98428	0.00284248	0.0520775
ENSMUSG00000017493	Igfbp4	424.938	-0.392153	0.131547	-2.98109	0.00287227	0.0524749
ENSMUSG00000000711	Rab5b	2508.51	-0.244184	0.082013	-2.97738	0.00290727	0.0528736
ENSMUSG00000006585	Cdt1	794.15	0.282418	0.094859	2.97723	0.00290861	0.0528736
ENSMUSG00000032812	Arap1	931.623	-0.301613	0.101322	-2.97678	0.00291289	0.0528736
ENSMUSG00000039748	Exo1	375.441	0.375701	0.126196	2.97713	0.00290958	0.0528736
ENSMUSG00000026447	Pik3c2b	54.9136	-0.882172	0.29666	-2.97368	0.00294253	0.0532753
ENSMUSG00000043716	Rpl7	19665.3	0.211883	0.0712577	2.97348	0.00294448	0.0532753
ENSMUSG00000053580	Tanc2	2248.76	-0.290167	0.0976846	-2.97045	0.00297363	0.0536302
ENSMUSG00000083863	Gm13341	88.3346	0.86821	0.292254	2.97074	0.00297085	0.0536302
ENSMUSG00000058558	Rpl5	13866.7	0.215884	0.0727066	2.96925	0.00298528	0.0537542
ENSMUSG00000037206	Islr	6536.49	-0.213645	0.0719876	-2.96781	0.00299931	0.0539204
ENSMUSG00000042903	Foxo4	772.027	-0.347806	0.117229	-2.96689	0.00300826	0.0539951
ENSMUSG00000021213	Akr1c13	60.1789	0.783988	0.26431	2.96617	0.00301534	0.0540361
ENSMUSG00000031765	Mt1	2473.13	0.295803	0.0997525	2.96537	0.00302318	0.0540904
ENSMUSG00000034854	Mfsd12	290.979	-0.394174	0.133036	-2.96291	0.00304748	0.0544385
ENSMUSG00000049299	Trappc1	1062.75	0.313456	0.105841	2.96156	0.00306086	0.0545911
ENSMUSG00000002393	Nr2f6	713.03	-0.431741	0.145884	-2.95948	0.00308159	0.0548737
ENSMUSG00000030123	Plxnd1	2568.65	-0.222039	0.0750517	-2.95847	0.00309166	0.0549631
ENSMUSG00000056260	Lrif1	644.583	0.396223	0.133949	2.958	0.00309638	0.0549631
ENSMUSG00000062115	Rai1	1136.12	-0.305938	0.103519	-2.95536	0.003123	0.0552615
ENSMUSG00000066551	Hmgb1	5281.55	0.223865	0.0757371	2.95581	0.00311846	0.0552615
ENSMUSG00000024498	Tcerg1	1618.63	0.262803	0.0889629	2.95407	0.0031361	0.0554061
ENSMUSG00000026107	Nabp1	531.489	0.368856	0.124917	2.95281	0.00314896	0.0555461
ENSMUSG00000063382	Bcl9l	1922.93	-0.279069	0.0945287	-2.95222	0.00315499	0.0555653
ENSMUSG00000079471	Mymx	451.288	-0.334354	0.113327	-2.95034	0.00317428	0.0558177
ENSMUSG00000027460	Angpt4	91.9475	-0.63546	0.215523	-2.94846	0.00319361	0.05607
ENSMUSG00000032407	U2surp	1281.42	0.336028	0.114011	2.94734	0.00320526	0.0561869
ENSMUSG00000024993	Fam45a	547.42	0.332976	0.113011	2.94639	0.00321504	0.0562706
ENSMUSG00000052512	Nav2	463.93	-0.325799	0.110672	-2.94383	0.00324179	0.0566508
ENSMUSG00000006281	Tep1	957.256	-0.299602	0.101842	-2.94184	0.00326269	0.0567457
ENSMUSG00000015127	Unkl	101.938	-0.617351	0.209884	-2.94139	0.00326739	0.0567457
ENSMUSG00000024851	Pitpnm1	1612.32	-0.254521	0.0865232	-2.94165	0.00326467	0.0567457
ENSMUSG00000029093	Sorcs2	3773.3	-0.240625	0.0817818	-2.94228	0.00325802	0.0567457
ENSMUSG00000024210	Ip6k3	87.4821	-0.714374	0.24306	-2.93908	0.00329184	0.0570823
ENSMUSG00000040289	Hey1	688.632	-0.291161	0.0991132	-2.93766	0.00330704	0.0572575
ENSMUSG00000001552	Jup	5009.03	-0.212823	0.0724978	-2.93558	0.00332929	0.0572722
ENSMUSG00000022757	Tfg	2208.89	0.291212	0.0991932	2.93581	0.00332679	0.0572722
ENSMUSG00000027552	E2f5	370.954	0.395141	0.134643	2.93473	0.00333842	0.0572722
ENSMUSG00000040690	Col16a1	1152.23	-0.284128	0.0967718	-2.93607	0.00332404	0.0572722
ENSMUSG00000041773	Enc1	2198.74	-0.219377	0.0747493	-2.93484	0.00333724	0.0572722
ENSMUSG00000051586	Mical3	806.473	-0.299788	0.102097	-2.93631	0.00332142	0.0572722
ENSMUSG00000031548	Sfrp1	88.478	-0.63986	0.21819	-2.93259	0.0033615	0.0574153
ENSMUSG00000032280	Tle3	2303.57	-0.316446	0.107876	-2.93343	0.0033524	0.0574153
ENSMUSG00000032328	Tmem30a	3505.09	0.267167	0.0911043	2.93254	0.00336206	0.0574153
ENSMUSG00000057337	Chst3	383.794	-0.356839	0.121781	-2.93017	0.00338776	0.0577665
ENSMUSG00000046691	Chtf8	1973.11	-0.275828	0.0941916	-2.92838	0.00340737	0.058013
ENSMUSG00000013419	Zfp651	594.199	-0.334194	0.114178	-2.92695	0.00342307	0.058017
ENSMUSG00000019518	Ap4m1	285.364	-0.395079	0.13494	-2.92782	0.00341348	0.058017
ENSMUSG00000025213	Kazald1	114.273	-0.56462	0.192898	-2.92704	0.0034221	0.058017
ENSMUSG00000022711	Pmm2	807.282	0.299395	0.102308	2.9264	0.00342908	0.0580313
ENSMUSG00000026554	Dcaf8	2766.48	-0.213937	0.0731986	-2.92269	0.00347025	0.0586399
ENSMUSG00000020171	Yeats4	867.55	0.297981	0.102049	2.91998	0.00350056	0.0590634
ENSMUSG00000023830	Igf2r	3474.92	-0.208269	0.0713797	-2.91777	0.00352548	0.05908
ENSMUSG00000026407	Cacna1s	246.903	-0.474016	0.162423	-2.91841	0.00351819	0.05908
ENSMUSG00000032018	Sc5d	804.869	0.323448	0.110847	2.91795	0.00352336	0.05908
ENSMUSG00000062248	Cks2	1530.36	0.235794	0.0808021	2.91817	0.00352092	0.05908
ENSMUSG00000062380	Tubb3	2720.72	-0.288223	0.0987889	-2.91756	0.00352779	0.05908
ENSMUSG00000045107	Saysd1	101.363	-0.643425	0.220731	-2.91498	0.00355716	0.0594834
ENSMUSG00000032057	4833427G06Rik	51.1135	0.824395	0.282925	2.91383	0.0035703	0.0595833
ENSMUSG00000055024	Ep300	1965.15	-0.243442	0.0835557	-2.91353	0.00357373	0.0595833
ENSMUSG00000020089	Ppa1	1880.75	0.267803	0.0919543	2.91235	0.00358725	0.0597103
ENSMUSG00000041264	Uspl1	719.101	0.304045	0.104413	2.91194	0.00359195	0.0597103
ENSMUSG00000002458	Rgs19	544.245	0.316913	0.108852	2.91141	0.00359805	0.0597233
ENSMUSG00000026930	Gpsm1	652.793	-0.288024	0.0989695	-2.91023	0.00361164	0.0598608
ENSMUSG00000029570	Lfng	463.603	-0.352151	0.121033	-2.90956	0.00361941	0.0599013
ENSMUSG00000019194	Scn1b	132.068	-0.555773	0.191108	-2.90817	0.00363555	0.060079
ENSMUSG00000038540	Tmc3	98.8011	-0.745394	0.256351	-2.90771	0.00364083	0.060079
ENSMUSG00000029676	Pot1a	327.289	0.364803	0.125482	2.90722	0.00364655	0.0600852
ENSMUSG00000030966	Trim21	151.669	0.496681	0.170968	2.90512	0.00367113	0.0604018
ENSMUSG00000002028	Kmt2a	1399.67	-0.280848	0.0967163	-2.90384	0.00368621	0.0605601
ENSMUSG00000027620	Rbm39	5385.57	0.234748	0.0808613	2.90309	0.00369498	0.0605601
ENSMUSG00000039376	Synpo2l	1567.44	-0.286012	0.0985254	-2.90293	0.00369689	0.0605601
ENSMUSG00000024803	Ankrd1	5318.06	0.197288	0.0679805	2.90213	0.00370634	0.0606266
ENSMUSG00000020648	Dus4l	153.061	0.547178	0.188589	2.90143	0.00371458	0.0606408
ENSMUSG00000034957	Cebpa	463.054	-0.441472	0.152171	-2.90115	0.00371798	0.0606408
ENSMUSG00000020682	Mmp28	212.972	-0.44086	0.152014	-2.90012	0.00373023	0.0607526
ENSMUSG00000032596	Uba7	204.559	0.504232	0.173966	2.89845	0.00375011	0.0609001
ENSMUSG00000044447	Dock5	1617.14	-0.232136	0.080089	-2.89847	0.00374986	0.0609001
ENSMUSG00000063200	Nol7	1554.48	0.274109	0.094602	2.8975	0.00376151	0.0609972
ENSMUSG00000057130	Txnl4a	710.792	0.330128	0.113972	2.89658	0.00377257	0.0610885
ENSMUSG00000025508	Rplp2	5512.67	0.279811	0.0966509	2.89507	0.0037908	0.0612139
ENSMUSG00000026005	Rpe	735.831	0.321219	0.111003	2.89379	0.00380624	0.0612139
ENSMUSG00000030268	Bcat1	1206.91	0.255866	0.0884019	2.89435	0.00379946	0.0612139
ENSMUSG00000031756	Cenpn	487.317	0.378256	0.13067	2.89475	0.0037946	0.0612139
ENSMUSG00000042208	0610010F05Rik	653.087	0.307134	0.10614	2.89368	0.00380751	0.0612139
ENSMUSG00000039960	Rhou	895.572	-0.271842	0.0939583	-2.89322	0.00381314	0.061217
ENSMUSG00000060739	Nsa2	2014.68	0.242424	0.0838327	2.89176	0.00383093	0.061415
ENSMUSG00000029104	Htt	1364.28	-0.258995	0.0896166	-2.89003	0.00385204	0.0616656
ENSMUSG00000025355	Mmp19	242.052	-0.419393	0.145156	-2.88926	0.00386153	0.0617296
ENSMUSG00000028370	Pappa	57.0425	0.786033	0.272343	2.88619	0.00389936	0.0622459
ENSMUSG00000032078	Zpr1	852.397	0.261947	0.0908365	2.88371	0.00393015	0.0626485
ENSMUSG00000001674	Ddx18	1264.1	0.238111	0.0825966	2.88281	0.00394141	0.0627393
ENSMUSG00000005103	Wdr1	8131.21	0.195855	0.0680178	2.87947	0.00398346	0.0630343
ENSMUSG00000020644	Id2	837.872	0.272055	0.0945602	2.87705	0.00401409	0.0630343
ENSMUSG00000023940	Sgo1	706.808	0.303698	0.105456	2.87987	0.00397843	0.0630343
ENSMUSG00000027333	Smox	317.658	-0.374449	0.130062	-2.87902	0.00398917	0.0630343
ENSMUSG00000035547	Capn5	450.307	-0.360519	0.125243	-2.87857	0.00399488	0.0630343
ENSMUSG00000036223	Ska1	404.499	0.442593	0.153635	2.8808	0.00396666	0.0630343
ENSMUSG00000038260	Trpm4	477.787	-0.354372	0.123143	-2.87774	0.00400536	0.0630343
ENSMUSG00000038775	Vill	70.9911	-0.697087	0.242272	-2.87729	0.00401109	0.0630343
ENSMUSG00000042035	Igsf3	1508.13	-0.233975	0.0813288	-2.87691	0.00401596	0.0630343
ENSMUSG00000042492	Tbc1d10b	1574.87	-0.243974	0.0847529	-2.87865	0.00399382	0.0630343
ENSMUSG00000042506	Usp22	2903.29	-0.221563	0.0770397	-2.87595	0.00402811	0.0631369
ENSMUSG00000027131	Emc4	1056.18	-0.252672	0.0878806	-2.87518	0.004038	0.0632039
ENSMUSG00000051223	Bzw1	6907.8	0.225258	0.0783919	2.87349	0.00405967	0.0634238
ENSMUSG00000057069	Ero1lb	270.027	0.380355	0.13238	2.8732	0.00406331	0.0634238
ENSMUSG00000003435	Supt5	1994.36	-0.262779	0.0914937	-2.8721	0.00407754	0.0634698
ENSMUSG00000007655	Cav1	3450.93	0.250413	0.0871789	2.87241	0.00407359	0.0634698
ENSMUSG00000020079	Supv3l1	598.985	0.310173	0.108082	2.86978	0.00410761	0.0638494
ENSMUSG00000117284	Gm7072	411.912	0.391681	0.136589	2.86759	0.00413605	0.0642028
ENSMUSG00000052040	Klf13	1116.35	-0.259182	0.0904175	-2.86651	0.00415029	0.0643338
ENSMUSG00000064061	Dzip3	887.66	0.389837	0.136017	2.86608	0.00415592	0.0643338
ENSMUSG00000005069	Pex5	1092.77	-0.296081	0.103377	-2.86409	0.00418203	0.0645604
ENSMUSG00000017754	Pltp	794.483	-0.351096	0.122568	-2.8645	0.00417664	0.0645604
ENSMUSG00000035064	Eef2k	913.541	-0.279141	0.0974982	-2.86303	0.00419608	0.0646
ENSMUSG00000064341	mt-Nd1	52314	0.295717	0.103281	2.86323	0.00419344	0.0646
ENSMUSG00000023972	Ptk7	1653.06	-0.263237	0.092049	-2.85975	0.00423975	0.0651106
ENSMUSG00000074415	3110039I08Rik	1411.19	0.289724	0.101314	2.85967	0.00424081	0.0651106
ENSMUSG00000012483	Rpa3	615.91	0.293371	0.102666	2.85754	0.00426939	0.0651586
ENSMUSG00000019338	Zfp687	569.891	-0.299669	0.104974	-2.85471	0.00430763	0.0651586
ENSMUSG00000020048	Hsp90b1	17669.3	0.266389	0.0932323	2.85726	0.00427314	0.0651586
ENSMUSG00000020190	Mknk2	3649.21	-0.232586	0.0813656	-2.85853	0.00425607	0.0651586
ENSMUSG00000025613	Cct8	7514.37	0.205089	0.0718226	2.85549	0.00429699	0.0651586
ENSMUSG00000029478	Ncor2	4518.74	-0.273108	0.0956608	-2.85497	0.00430415	0.0651586
ENSMUSG00000032243	Itga11	220.953	-0.434328	0.152139	-2.85481	0.00430632	0.0651586
ENSMUSG00000038393	Txnip	1261.01	-0.290413	0.101657	-2.8568	0.00427932	0.0651586
ENSMUSG00000041530	Ago1	1230.62	-0.275957	0.0965389	-2.85851	0.00425635	0.0651586
ENSMUSG00000041577	Prelp	403.402	-0.33224	0.116269	-2.85751	0.00426984	0.0651586
ENSMUSG00000041638	Gcn1l1	2558.82	-0.241478	0.0845409	-2.85635	0.00428544	0.0651586
ENSMUSG00000018765	Fxr2	2461.07	-0.23729	0.083175	-2.8529	0.00433219	0.0654422
ENSMUSG00000047123	Ticam1	459.397	-0.315617	0.110647	-2.85247	0.00433807	0.0654433
ENSMUSG00000014313	Cox6c	4152.56	0.226829	0.0795823	2.85025	0.00436851	0.0656385
ENSMUSG00000024978	Gpam	507.006	-0.319347	0.112039	-2.85033	0.00436743	0.0656385
ENSMUSG00000110545	Gm7730	507.8	0.34972	0.122696	2.8503	0.00436779	0.0656385
ENSMUSG00000033715	Akr1c14	66.0788	0.709711	0.249091	2.8492	0.00438291	0.065767
ENSMUSG00000018433	Nol11	1051.89	0.316608	0.111143	2.84864	0.00439063	0.0657951
ENSMUSG00000025582	Nptx1	698.793	0.307966	0.108129	2.84814	0.00439761	0.065812
ENSMUSG00000029209	Gnpda2	110.893	0.604374	0.212246	2.84752	0.0044061	0.0658515
ENSMUSG00000004127	Trmt10a	421.858	0.348946	0.122568	2.84696	0.00441386	0.0658801
ENSMUSG00000022514	Il1rap	327.295	0.391702	0.137674	2.84514	0.0044392	0.0661705
ENSMUSG00000031562	Dctd	299.018	0.36604	0.128697	2.84419	0.0044525	0.066281
ENSMUSG00000024640	Psat1	4614.61	0.203095	0.0714218	2.8436	0.00446075	0.0663161
ENSMUSG00000024067	Dpy30	766.269	0.281453	0.099024	2.84227	0.00447936	0.0663299
ENSMUSG00000026458	Ppfia4	299.381	-0.366424	0.128918	-2.84231	0.00447881	0.0663299
ENSMUSG00000046798	Cldn12	948.782	0.260082	0.0914986	2.84247	0.00447657	0.0663299
ENSMUSG00000033538	Casp4	72.1564	0.694327	0.244324	2.84183	0.00448559	0.0663349
ENSMUSG00000026811	St6galnac6	1012.24	-0.324494	0.114254	-2.84011	0.00450981	0.0666055
ENSMUSG00000003948	Mmd	2278.54	0.249543	0.087907	2.83872	0.00452952	0.066809
ENSMUSG00000009406	Elk1	530.076	-0.334414	0.117868	-2.83718	0.00455136	0.0670431
ENSMUSG00000039787	Cercam	502.028	-0.306729	0.108191	-2.83506	0.00458172	0.0674022
ENSMUSG00000020368	Canx	11924.9	0.206355	0.0728417	2.83292	0.00461247	0.067766
ENSMUSG00000031169	Porcn	259.671	-0.384215	0.135747	-2.83038	0.00464931	0.0682182
ENSMUSG00000022635	Zcrb1	1166.58	0.288119	0.101877	2.82811	0.0046824	0.0682271
ENSMUSG00000023307	2020-03-05	1705.6	0.240307	0.0849775	2.8279	0.0046855	0.0682271
ENSMUSG00000041120	Nbl1	2566.77	-0.270013	0.0954837	-2.82784	0.00468629	0.0682271
ENSMUSG00000041840	Haus1	307.434	0.377997	0.133661	2.82803	0.00468354	0.0682271
ENSMUSG00000061983	Rps12	16353.7	0.237297	0.0838609	2.82965	0.00465982	0.0682271
ENSMUSG00000068039	Tcp1	7163.12	0.239762	0.0847808	2.82802	0.00468365	0.0682271
ENSMUSG00000037035	Inhbb	723.449	-0.30444	0.10769	-2.827	0.00469857	0.0683175
ENSMUSG00000008333	Snrpb2	1198.42	0.279299	0.0988287	2.82609	0.00471193	0.0684233
ENSMUSG00000003849	Nqo1	797.463	0.323575	0.114535	2.82512	0.0047263	0.0685374
ENSMUSG00000062981	Mrpl42	1356.32	0.235832	0.0834882	2.82474	0.00473196	0.0685374
ENSMUSG00000073633	Fbxo36	136.261	0.509383	0.180382	2.82391	0.00474417	0.0686258
ENSMUSG00000017778	Cox7c	3315.36	0.261663	0.0927011	2.82266	0.00476273	0.0687899
ENSMUSG00000026203	Dnajb2	950.594	-0.264987	0.0938898	-2.82232	0.00476774	0.0687899
ENSMUSG00000022479	Vdr	748.982	-0.285923	0.101342	-2.82138	0.00478178	0.0689042
ENSMUSG00000028433	Ubap2	3161.79	-0.215274	0.0763233	-2.82056	0.00479406	0.0689927
ENSMUSG00000020650	Bcap29	479.045	0.355453	0.126068	2.81952	0.00480953	0.069127
ENSMUSG00000027829	Ccnl1	1166.1	0.284983	0.101143	2.81763	0.00483788	0.0694458
ENSMUSG00000021713	Ppwd1	342.937	0.348656	0.123855	2.81505	0.00487703	0.0698297
ENSMUSG00000057933	Gsta2	95.0429	0.643731	0.228674	2.81506	0.00487676	0.0698297
ENSMUSG00000038119	Cdon	5025.12	-0.188261	0.0668971	-2.8142	0.00488994	0.0698367
ENSMUSG00000058793	Cds2	1985.7	-0.229893	0.0816858	-2.81435	0.00488753	0.0698367
ENSMUSG00000086596	Susd5	296.122	-0.396968	0.141099	-2.81339	0.00490219	0.069923
ENSMUSG00000028729	Ebna1bp2	1443.66	0.248117	0.0882125	2.81272	0.0049125	0.0699814
ENSMUSG00000042670	Immp1l	383.549	0.341299	0.121392	2.81153	0.00493062	0.0701507
ENSMUSG00000055435	Maf	620.971	-0.306357	0.109019	-2.81013	0.00495213	0.0703678
ENSMUSG00000041115	Iqsec2	409.44	-0.332668	0.118404	-2.80961	0.00496023	0.0703939
ENSMUSG00000036158	Prickle1	427.671	-0.331658	0.118073	-2.80892	0.00497079	0.0704549
ENSMUSG00000038451	Spsb2	456.927	-0.367305	0.130829	-2.80752	0.00499244	0.0706728
ENSMUSG00000000538	Tom1l2	1147.07	-0.25308	0.0902038	-2.80565	0.00502155	0.0707353
ENSMUSG00000018189	Uchl5	731.522	0.403508	0.143815	2.80575	0.00501995	0.0707353
ENSMUSG00000026087	Mrpl30	1228.85	0.237966	0.0848241	2.8054	0.00502538	0.0707353
ENSMUSG00000033166	Dis3	941.676	0.315452	0.112446	2.80536	0.00502597	0.0707353
ENSMUSG00000063888	Rpl7l1	2396.42	0.216796	0.0772831	2.80522	0.00502828	0.0707353
ENSMUSG00000063146	Clip2	1118.73	-0.247065	0.0881018	-2.80431	0.00504236	0.0707566
ENSMUSG00000071252	2210408I21Rik	74.5827	0.695016	0.247837	2.80433	0.0050422	0.0707566
ENSMUSG00000021260	Hhipl1	281.546	-0.427262	0.152446	-2.8027	0.00506767	0.0709595
ENSMUSG00000028318	Polr1e	283.382	0.38507	0.137398	2.80259	0.00506943	0.0709595
ENSMUSG00000061360	Phf5a	1226.1	0.253357	0.0904333	2.80159	0.00508513	0.0710908
ENSMUSG00000040694	Apobec2	257.19	-0.404111	0.144274	-2.80099	0.00509464	0.0711354
ENSMUSG00000040204	Pclaf	1706.22	0.234221	0.0836442	2.80021	0.00510689	0.0712181
ENSMUSG00000021831	Ero1l	776.504	0.269451	0.0963053	2.79789	0.00514383	0.0716444
ENSMUSG00000026604	Ptpn14	2283.11	-0.2136	0.0764376	-2.79443	0.00519906	0.0723242
ENSMUSG00000047879	Usp14	2737.22	0.270737	0.0969336	2.79301	0.00522201	0.0725537
ENSMUSG00000001098	Kctd10	1338.04	-0.24973	0.089452	-2.79177	0.00524201	0.0726483
ENSMUSG00000022742	Cpox	628.854	0.274721	0.098399	2.79191	0.00523977	0.0726483
ENSMUSG00000030528	Blm	322.36	0.405531	0.145279	2.79139	0.00524819	0.0726483
ENSMUSG00000018848	Rars	2367.79	0.239602	0.0858769	2.79006	0.00526978	0.0727682
ENSMUSG00000038150	Ormdl3	759.047	-0.354646	0.127096	-2.79039	0.00526444	0.0727682
ENSMUSG00000028883	Sema3a	1915.87	0.306566	0.109894	2.78965	0.00527655	0.0727724
ENSMUSG00000015846	Rxra	1369.31	-0.246052	0.0882296	-2.78877	0.0052909	0.0728464
ENSMUSG00000025743	Sdc3	1723.04	-0.238504	0.0855425	-2.78813	0.00530134	0.0728464
ENSMUSG00000035529	Prdm4	1075.11	0.250132	0.0897035	2.78843	0.00529634	0.0728464
ENSMUSG00000021282	Eif5	4912.09	0.22626	0.0811862	2.78693	0.00532097	0.0729381
ENSMUSG00000045136	Tubb2b	6174.9	-0.22421	0.0804416	-2.78723	0.005316	0.0729381
ENSMUSG00000027787	Nmd3	1039.86	0.319882	0.114813	2.7861	0.00533457	0.0730355
ENSMUSG00000032601	Prkar2a	2078.28	-0.213439	0.0766276	-2.7854	0.00534615	0.0731052
ENSMUSG00000063253	Scoc	504.483	0.338227	0.121473	2.78439	0.00536292	0.0732456
ENSMUSG00000028631	Kcnq4	400.097	-0.364155	0.130811	-2.78382	0.00537234	0.0732853
ENSMUSG00000001911	Nfix	6898.19	-0.250856	0.090205	-2.78096	0.00541987	0.0737577
ENSMUSG00000020886	Dlg4	876.086	-0.275985	0.0992413	-2.78095	0.00542008	0.0737577
ENSMUSG00000019102	Aldh3a1	1023.68	0.268437	0.096578	2.77948	0.00544456	0.0739943
ENSMUSG00000061136	Prpf40a	2485.47	0.280054	0.100771	2.77912	0.00545062	0.0739943
ENSMUSG00000028044	Cks1b	1698.83	0.216713	0.0780772	2.77563	0.00550947	0.0747031
ENSMUSG00000005470	Asf1b	1335.77	0.230257	0.0829715	2.77514	0.00551787	0.074727
ENSMUSG00000022471	Xrcc6	1032.12	0.276284	0.099607	2.77374	0.00554161	0.0748682
ENSMUSG00000053093	Myh7	302.914	-0.393338	0.141794	-2.774	0.00553713	0.0748682
ENSMUSG00000030730	Atp2a1	1986.17	-0.236964	0.085488	-2.7719	0.00557304	0.0752026
ENSMUSG00000020092	Pald1	615.795	-0.280075	0.101079	-2.77085	0.005591	0.0753546
ENSMUSG00000045031	Cetn4	54.347	0.81385	0.293828	2.76982	0.00560881	0.0755042
ENSMUSG00000049288	Lix1l	2647.22	-0.215976	0.0780195	-2.76823	0.00563611	0.0757811
ENSMUSG00000025241	Fyco1	681.322	-0.305534	0.110441	-2.7665	0.00566623	0.0758437
ENSMUSG00000029649	Pomp	1728.96	-0.243199	0.0879362	-2.76564	0.0056812	0.0758437
ENSMUSG00000038876	Rnf146	223.545	-0.431526	0.155994	-2.7663	0.0056696	0.0758437
ENSMUSG00000060032	H2afj	290.991	-0.396641	0.143381	-2.76634	0.00566887	0.0758437
ENSMUSG00000060373	Hnrnpc	6173.45	0.200468	0.0724508	2.76695	0.00565841	0.0758437
ENSMUSG00000074892	B3galt5	47.6285	-0.825785	0.29856	-2.76589	0.00567671	0.0758437
ENSMUSG00000020385	Clk4	739.912	0.260399	0.0941708	2.76518	0.00568919	0.0758604
ENSMUSG00000045932	Ifit2	500.047	0.404638	0.146419	2.76356	0.00571743	0.0761467
ENSMUSG00000032463	Faim	337.222	0.356037	0.128865	2.76287	0.00572947	0.0762169
ENSMUSG00000049775	Tmsb4x	23345.2	0.194103	0.0703188	2.76033	0.00577439	0.0766332
ENSMUSG00000054874	Pcnx3	1553.11	-0.295491	0.107043	-2.7605	0.00577123	0.0766332
ENSMUSG00000020903	Stx8	468.237	0.316378	0.114647	2.75959	0.00578745	0.076658
ENSMUSG00000031174	Rpgr	146.63	0.498708	0.180727	2.75945	0.00578988	0.076658
ENSMUSG00000001403	Ube2c	2611.26	0.25367	0.0920018	2.75723	0.0058293	0.0770892
ENSMUSG00000051550	Zfp579	213.499	-0.417795	0.151594	-2.75602	0.00585097	0.0771944
ENSMUSG00000090399	Gm38399	84.0435	-0.613951	0.222748	-2.75625	0.00584682	0.0771944
ENSMUSG00000081788	Gm5898	163.934	-0.541454	0.196493	-2.75559	0.00585858	0.0772043
ENSMUSG00000025348	Itga7	14702.7	-0.222939	0.080953	-2.75393	0.00588839	0.0774239
ENSMUSG00000034903	Cobll1	493.016	0.300407	0.109084	2.7539	0.005889	0.0774239
ENSMUSG00000027999	Pla2g12a	392.913	0.316428	0.114954	2.75264	0.0059117	0.0774508
ENSMUSG00000031503	Col4a2	7645.82	-0.195075	0.0708658	-2.75274	0.0059098	0.0774508
ENSMUSG00000056204	Pgpep1	911.462	-0.250048	0.0908325	-2.75284	0.00590802	0.0774508
ENSMUSG00000025200	Cwf19l1	304.153	0.356153	0.129568	2.74877	0.00598194	0.0782799
ENSMUSG00000020785	Camkk1	419.997	-0.317411	0.115506	-2.748	0.00599599	0.0783726
ENSMUSG00000032281	Acsbg1	235.956	0.413533	0.150521	2.74735	0.00600785	0.0784366
ENSMUSG00000031383	Dusp9	97.638	0.598429	0.217889	2.74648	0.00602385	0.0785544
ENSMUSG00000026355	Mcm6	3715.85	0.231507	0.0843101	2.7459	0.00603447	0.0786017
ENSMUSG00000021782	Dlg5	1583.76	-0.232495	0.0846865	-2.74536	0.00604455	0.078642
ENSMUSG00000024691	Fam111a	2314.64	0.264412	0.0963289	2.74489	0.0060532	0.0786637
ENSMUSG00000020473	Aebp1	6564.63	-0.183871	0.0670344	-2.74293	0.00608935	0.0790421
ENSMUSG00000051048	P4ha3	327.954	-0.359592	0.131202	-2.74074	0.00613013	0.0794153
ENSMUSG00000069769	Msi2	2220.12	-0.209019	0.0762669	-2.74063	0.00613221	0.0794153
ENSMUSG00000031328	Flna	37293.8	-0.173883	0.0634684	-2.73968	0.0061499	0.0795529
ENSMUSG00000026728	Vim	100440	0.220147	0.0803694	2.73919	0.00615913	0.0795807
ENSMUSG00000028465	Tln1	12698.8	-0.171062	0.0624717	-2.73823	0.00617703	0.0796366
ENSMUSG00000049511	Htr1b	262.29	0.371401	0.135637	2.7382	0.0061776	0.0796366
ENSMUSG00000022837	Iqcb1	236.784	0.43223	0.157996	2.7357	0.00622476	0.0801527
ENSMUSG00000024163	Mapk8ip3	1223.38	-0.269226	0.098455	-2.73451	0.00624732	0.0801974
ENSMUSG00000042918	Mamstr	77.68	-0.666802	0.243858	-2.73439	0.00624961	0.0801974
ENSMUSG00000055065	Ddx17	8275.76	-0.208421	0.0762104	-2.73482	0.00624153	0.0801974
ENSMUSG00000001034	Mapk7	741.056	-0.257162	0.0941489	-2.73144	0.00630585	0.0804603
ENSMUSG00000021143	Pacs2	5523.67	-0.19426	0.071109	-2.73186	0.00629775	0.0804603
ENSMUSG00000027996	Sfrp2	219.648	-0.40107	0.146827	-2.73159	0.00630294	0.0804603
ENSMUSG00000033411	Ctdspl2	653.842	0.317527	0.116207	2.73242	0.00628712	0.0804603
ENSMUSG00000041453	Rpl21	6533.63	0.186483	0.0682382	2.73282	0.00627943	0.0804603
ENSMUSG00000004151	Etv1	348.221	0.329946	0.120837	2.7305	0.00632379	0.0804887
ENSMUSG00000029048	Rer1	2019.93	0.227878	0.0834655	2.7302	0.00632953	0.0804887
ENSMUSG00000033031	Cip2a	1752.58	0.300333	0.109996	2.73039	0.00632586	0.0804887
ENSMUSG00000001419	Mef2d	1981.88	-0.232724	0.085285	-2.72878	0.00635691	0.0807456
ENSMUSG00000001270	Ckb	2549.25	-0.232346	0.0852679	-2.72489	0.0064322	0.0808549
ENSMUSG00000019966	Kitl	771.174	0.311691	0.114402	2.72452	0.00643951	0.0808549
ENSMUSG00000020770	Unk	591.662	-0.277236	0.101691	-2.72626	0.0064057	0.0808549
ENSMUSG00000024146	Cript	972.196	0.287949	0.105751	2.72288	0.00647149	0.0808549
ENSMUSG00000024436	Mrps18b	269.061	0.363707	0.13345	2.72541	0.00642215	0.0808549
ENSMUSG00000027170	Eif3m	2774.62	0.205967	0.0756463	2.72276	0.00647381	0.0808549
ENSMUSG00000031007	Atp6ap2	2093.73	0.209555	0.076871	2.72606	0.00640959	0.0808549
ENSMUSG00000032194	Kank2	3704.4	-0.19113	0.0701904	-2.72302	0.00646883	0.0808549
ENSMUSG00000036139	Hoxc9	526.252	-0.29821	0.109496	-2.72348	0.00645981	0.0808549
ENSMUSG00000037217	Syn1	357.221	-0.335344	0.122994	-2.7265	0.00640093	0.0808549
ENSMUSG00000041642	Kif21b	314.165	-0.365752	0.134272	-2.72396	0.00645048	0.0808549
ENSMUSG00000045374	Wdr81	1014	-0.25705	0.0942306	-2.72788	0.00637418	0.0808549
ENSMUSG00000066036	Ubr4	4465.3	-0.1851	0.0679758	-2.72303	0.00646864	0.0808549
ENSMUSG00000071379	Hpcal1	1869.07	0.215745	0.0791892	2.72443	0.00644124	0.0808549
ENSMUSG00000075590	Nrbp2	192.3	-0.42292	0.155347	-2.72243	0.00648046	0.0808549
ENSMUSG00000086922	Gm13835	257.597	0.415969	0.152568	2.72644	0.00640208	0.0808549
ENSMUSG00000038240	Pdss2	199.47	0.437164	0.160628	2.7216	0.00649663	0.0809669
ENSMUSG00000022994	Adcy6	1723.42	-0.258305	0.0949236	-2.72118	0.00650484	0.0809795
ENSMUSG00000007880	Arid1a	2343.77	-0.208624	0.0766924	-2.72027	0.0065228	0.0811134
ENSMUSG00000084883	Ccdc85c	414.955	-0.321653	0.11826	-2.71989	0.00653046	0.0811189
ENSMUSG00000026683	Nuf2	1487.86	0.287506	0.105747	2.71882	0.00655151	0.0812012
ENSMUSG00000031813	Mvb12a	628.515	0.268893	0.0988933	2.71902	0.00654753	0.0812012
ENSMUSG00000028438	Kif24	316.952	-0.351912	0.129455	-2.71841	0.00655972	0.0812135
ENSMUSG00000031697	Orc6	919.86	0.272253	0.100175	2.71779	0.00657202	0.0812763
ENSMUSG00000044150	Bclaf3	328.391	0.38998	0.143597	2.71579	0.00661178	0.0816784
ENSMUSG00000027173	Depdc7	240.994	0.433207	0.159548	2.71521	0.00662335	0.0817315
ENSMUSG00000039473	Ubn1	1252.27	-0.239067	0.0880804	-2.7142	0.0066437	0.0818929
ENSMUSG00000022707	Gbe1	345.324	0.359486	0.132612	2.71081	0.00671197	0.0825331
ENSMUSG00000032381	Fam96a	790.026	0.260068	0.0959473	2.71053	0.00671764	0.0825331
ENSMUSG00000072964	Bhlhb9	778.308	0.288773	0.106529	2.71074	0.00671336	0.0825331
ENSMUSG00000043671	Dpy19l3	853.287	-0.253896	0.0936863	-2.71006	0.00672711	0.0825593
ENSMUSG00000021252	Erg28	787.438	0.249244	0.092066	2.70723	0.00678476	0.0830783
ENSMUSG00000022283	Pabpc1	24275.3	0.249815	0.0922761	2.70726	0.00678409	0.0830783
ENSMUSG00000027165	B230118H07Rik	319.334	0.364716	0.134736	2.7069	0.00679154	0.0830783
ENSMUSG00000030409	Dmpk	3114.75	-0.223977	0.0827697	-2.70603	0.00680925	0.0831142
ENSMUSG00000030672	Mylpf	4652.68	-0.261108	0.0964799	-2.70634	0.00680285	0.0831142
ENSMUSG00000078920	Ifi47	106.785	0.699496	0.258545	2.70551	0.0068199	0.083154
ENSMUSG00000000838	Fmr1	2735.65	0.26659	0.0985581	2.7049	0.00683252	0.0831885
ENSMUSG00000015656	Hspa8	33183.3	0.259291	0.0958812	2.7043	0.0068449	0.0831885
ENSMUSG00000021290	Atp5mpl	1317.46	0.224177	0.082892	2.70445	0.00684182	0.0831885
ENSMUSG00000024217	Snrpc	1377.57	0.221803	0.0820298	2.70393	0.00685254	0.0831915
ENSMUSG00000007950	Abhd8	1779.07	-0.269226	0.0995873	-2.70341	0.00686311	0.08323
ENSMUSG00000021639	Gtf2h2	491.199	0.337587	0.124904	2.70278	0.00687619	0.0832989
ENSMUSG00000057388	Mrpl18	850.26	0.341485	0.126396	2.70171	0.00689844	0.0834786
ENSMUSG00000038481	Cdk19	1084.16	-0.234673	0.0868938	-2.70069	0.00691955	0.083644
ENSMUSG00000028218	Fam92a	930.078	0.37036	0.137205	2.69932	0.00694806	0.0836704
ENSMUSG00000029106	Add1	5339.02	-0.189838	0.0703313	-2.6992	0.00695066	0.0836704
ENSMUSG00000030352	Tspan9	3431.6	-0.212448	0.078714	-2.69899	0.00695506	0.0836704
ENSMUSG00000032481	Smarcc1	2563.02	-0.202448	0.075024	-2.69845	0.00696634	0.0836704
ENSMUSG00000055839	Elob	3063.04	0.197597	0.0732195	2.69869	0.00696124	0.0836704
ENSMUSG00000079017	Ifi27l2a	894.195	0.351004	0.13003	2.6994	0.00694638	0.0836704
ENSMUSG00000071064	Zfp827	659.473	-0.265705	0.0984881	-2.69784	0.00697905	0.0837337
ENSMUSG00000039976	Tbc1d16	217.729	-0.404704	0.150048	-2.69716	0.00699342	0.0837495
ENSMUSG00000066621	Tecpr1	580.122	-0.294716	0.109273	-2.69707	0.00699525	0.0837495
ENSMUSG00000017765	Slc12a4	1413.1	-0.245614	0.0911196	-2.69551	0.00702808	0.0839025
ENSMUSG00000033565	Rbfox2	8438.53	-0.193692	0.07186	-2.6954	0.00703039	0.0839025
ENSMUSG00000066640	Fbxl18	452.313	-0.327829	0.121601	-2.69594	0.00701913	0.0839025
ENSMUSG00000012819	Cdh23	62.6369	-0.688995	0.255697	-2.69458	0.00704777	0.0839318
ENSMUSG00000020893	Per1	466.882	-0.31218	0.115851	-2.69466	0.00704601	0.0839318
ENSMUSG00000025162	Csnk1d	3296.36	-0.200317	0.0743775	-2.69325	0.00707585	0.0841772
ENSMUSG00000040524	Zfp609	812.444	-0.281016	0.10437	-2.6925	0.0070918	0.0842778
ENSMUSG00000014846	Tppp3	2997.36	-0.222906	0.0828194	-2.69147	0.00711386	0.0843896
ENSMUSG00000039197	Adk	1000.06	0.239766	0.0890874	2.69136	0.00711621	0.0843896
ENSMUSG00000046169	Adamts6	653.65	0.293845	0.109218	2.69045	0.00713565	0.0845311
ENSMUSG00000034126	Pomt2	581.549	-0.294964	0.109659	-2.68982	0.00714911	0.0846016
ENSMUSG00000015652	Steap1	366.926	0.373325	0.138913	2.68748	0.00719934	0.0851064
ENSMUSG00000095597	Gm6472	1795.26	0.301962	0.112461	2.68504	0.00725202	0.0856393
ENSMUSG00000025964	Adam23	213.742	-0.401973	0.149737	-2.68452	0.00726335	0.0856831
ENSMUSG00000027859	Ngf	150.175	0.481992	0.179626	2.68331	0.00728981	0.0859053
ENSMUSG00000061613	U2af1	1951.01	0.201307	0.0750453	2.68248	0.00730796	0.086029
ENSMUSG00000009207	Lnpk	675.009	0.321173	0.119755	2.68191	0.00732026	0.0860839
ENSMUSG00000026489	Coq8a	125.955	-0.531173	0.198115	-2.68114	0.00733723	0.0861933
ENSMUSG00000021978	Extl3	2104.3	-0.246357	0.0919539	-2.67914	0.00738117	0.0866097
ENSMUSG00000030291	Med21	832.638	0.318471	0.118884	2.67883	0.00738807	0.0866097
ENSMUSG00000026887	Mrrf	534.104	0.317389	0.118497	2.67845	0.00739636	0.0866166
ENSMUSG00000019857	Asf1a	386.165	0.316396	0.118165	2.67757	0.00741577	0.0867537
ENSMUSG00000034321	Exosc1	430.839	0.328054	0.122545	2.677	0.00742838	0.086811
ENSMUSG00000025630	Hprt	1805.04	0.232056	0.0867289	2.67565	0.00745854	0.0870392
ENSMUSG00000026049	Tex30	246.26	0.385636	0.14414	2.67543	0.00746338	0.0870392
ENSMUSG00000061723	Tnnt3	2004.84	-0.286274	0.107061	-2.67393	0.00749671	0.0873375
ENSMUSG00000031256	Cstf2	1207.63	0.262493	0.0981989	2.67307	0.00751599	0.0873812
ENSMUSG00000038845	Phb	1418.8	0.226609	0.0847697	2.67323	0.00751241	0.0873812
ENSMUSG00000024201	Kdm4b	924.159	-0.242922	0.090933	-2.67144	0.0075526	0.0873955
ENSMUSG00000028413	B4galt1	2382.26	-0.20524	0.0768444	-2.67085	0.00756591	0.0873955
ENSMUSG00000029135	Fosl2	1732	-0.2238	0.083747	-2.67233	0.00753262	0.0873955
ENSMUSG00000031563	Wwc2	1787.34	-0.223788	0.0837742	-2.67132	0.00755537	0.0873955
ENSMUSG00000036430	Tbcc	483.447	-0.330564	0.123779	-2.6706	0.00757159	0.0873955
ENSMUSG00000054766	Set	7655.95	0.223162	0.083558	2.67074	0.00756847	0.0873955
ENSMUSG00000110444	Gm10033	191.045	0.455186	0.170409	2.67114	0.00755949	0.0873955
ENSMUSG00000010755	Cars	1371.65	0.247705	0.0927761	2.66992	0.00758695	0.0874563
ENSMUSG00000020528	Prpsap2	554.788	0.279817	0.104813	2.66968	0.0075924	0.0874563
ENSMUSG00000064289	Tank	796.532	0.288842	0.10824	2.66853	0.00761832	0.0876652
ENSMUSG00000056383	AI987944	257.018	0.371245	0.139138	2.66818	0.00762626	0.0876669
ENSMUSG00000026043	Col3a1	84213.3	-0.165777	0.0621726	-2.66641	0.00766665	0.0880413
ENSMUSG00000024387	Csnk2b	1828.39	0.253798	0.0952133	2.66557	0.00768571	0.0881281
ENSMUSG00000027248	Pdia3	15603.6	0.232373	0.0871816	2.66539	0.00768987	0.0881281
ENSMUSG00000006362	Cbfa2t3	98.0171	-0.594682	0.223172	-2.66468	0.00770608	0.088224
ENSMUSG00000015709	Arnt2	67.4689	-0.652921	0.24514	-2.66346	0.00773427	0.0883321
ENSMUSG00000033871	Ppargc1b	142.713	-0.489725	0.183879	-2.66329	0.00773796	0.0883321
ENSMUSG00000068882	Ssb	2902.18	0.27696	0.103993	2.66325	0.00773907	0.0883321
ENSMUSG00000032126	Hmbs	664.598	0.261258	0.0981524	2.66176	0.00777335	0.0886335
ENSMUSG00000003452	Bicd1	131.842	0.510527	0.191879	2.66068	0.00779842	0.0888077
ENSMUSG00000031591	Asah1	2573.61	0.209673	0.078812	2.66042	0.00780441	0.0888077
ENSMUSG00000031095	Cul4b	1280.24	0.271452	0.102057	2.6598	0.00781872	0.0888807
ENSMUSG00000022020	Naa16	282.231	0.372969	0.140273	2.65888	0.00784001	0.088943
ENSMUSG00000035011	Zbtb7a	1533.08	-0.236447	0.0889189	-2.65913	0.00783429	0.088943
ENSMUSG00000059751	Rps3a3	6757.08	0.27017	0.101671	2.65729	0.00787725	0.0892755
ENSMUSG00000022354	Ndufb9	1091.81	0.26594	0.100145	2.65556	0.00791766	0.0896432
ENSMUSG00000030629	Zfand6	1065.62	0.244563	0.0921553	2.65381	0.00795888	0.0900193
ENSMUSG00000051154	Commd3	1809.69	0.208706	0.078689	2.65229	0.00799487	0.090245
ENSMUSG00000059981	Taok2	1354.72	-0.252652	0.0952579	-2.65229	0.00799471	0.090245
ENSMUSG00000026869	Psmd5	1472.19	0.239454	0.0903491	2.65032	0.00804161	0.0903318
ENSMUSG00000031378	Abcd1	700.568	-0.251703	0.0949723	-2.65028	0.00804258	0.0903318
ENSMUSG00000031590	Frg1	705.051	0.319601	0.120592	2.65027	0.00804269	0.0903318
ENSMUSG00000036002	Fam214b	1004.54	-0.285423	0.107691	-2.65038	0.00804003	0.0903318
ENSMUSG00000048126	Col6a3	17518.7	-0.181125	0.068312	-2.65144	0.00801501	0.0903318
ENSMUSG00000071267	Zfp942	291.992	0.389592	0.14704	2.64956	0.00805963	0.0904318
ENSMUSG00000031748	Gnao1	1859.59	-0.238421	0.0900274	-2.64832	0.00808941	0.0906654
ENSMUSG00000031749	St3gal2	1848.24	-0.211679	0.0799387	-2.64802	0.00809657	0.0906654
ENSMUSG00000037072	Selenof	9916.66	0.269221	0.101696	2.64731	0.00811353	0.0907651
ENSMUSG00000027940	Tpm3	9836.68	0.217451	0.0821545	2.64686	0.00812441	0.0907966
ENSMUSG00000033256	Shf	677.815	-0.324524	0.122658	-2.64577	0.00815058	0.0909889
ENSMUSG00000086454	Platr14	137.284	0.503318	0.190257	2.64547	0.00815779	0.0909889
ENSMUSG00000034168	Irf2bpl	2997.85	-0.214375	0.0810503	-2.64497	0.0081699	0.0910337
ENSMUSG00000014668	Chfr	652.165	-0.271869	0.102811	-2.64435	0.0081848	0.0910674
ENSMUSG00000024940	Ltbp3	7435.89	-0.208886	0.0790118	-2.64373	0.0081997	0.0910674
ENSMUSG00000026181	Ppm1f	931.4	-0.297896	0.112664	-2.64411	0.00819061	0.0910674
ENSMUSG00000030304	Ergic2	1092.59	0.274431	0.103813	2.6435	0.00820529	0.0910674
ENSMUSG00000032334	Loxl1	4932.19	-0.257017	0.0972802	-2.64202	0.0082412	0.0913759
ENSMUSG00000001285	Myg1	1033.87	0.243763	0.0922759	2.64167	0.00824979	0.0913811
ENSMUSG00000002831	Plin4	138.012	-0.486101	0.184118	-2.64015	0.00828685	0.0915342
ENSMUSG00000024349	Tmem173	496.461	0.279099	0.105754	2.63913	0.00831197	0.0915342
ENSMUSG00000024539	Ptpn2	623.758	0.297201	0.112569	2.64018	0.00828628	0.0915342
ENSMUSG00000025404	R3hdm2	2248.48	-0.205689	0.0779388	-2.63911	0.00831241	0.0915342
ENSMUSG00000037868	Egr2	393.331	-0.340926	0.129157	-2.63963	0.00829973	0.0915342
ENSMUSG00000097267	1700109K24Rik	68.3369	-0.672903	0.254961	-2.63924	0.00830917	0.0915342
ENSMUSG00000001761	Smo	2467.02	-0.217572	0.0824813	-2.63784	0.00834366	0.0917885
ENSMUSG00000024617	Camk2a	145.84	-0.460687	0.174733	-2.63652	0.00837614	0.0920557
ENSMUSG00000038717	Atp5l	1093.16	0.230909	0.0876093	2.63566	0.00839728	0.092198
ENSMUSG00000017119	Nbr1	2569.2	-0.196348	0.0745081	-2.63526	0.00840728	0.0922179
ENSMUSG00000032479	Map4	8304.44	-0.180419	0.0684781	-2.6347	0.00842127	0.0922814
ENSMUSG00000015943	Bola1	300.752	0.368756	0.14001	2.63379	0.00844378	0.0924099
ENSMUSG00000025261	Huwe1	5162.61	-0.203608	0.0773127	-2.63356	0.00844942	0.0924099
ENSMUSG00000026879	Gsn	12499.6	-0.172749	0.0656337	-2.63201	0.00848812	0.092743
ENSMUSG00000015733	Capza2	4485.43	0.21059	0.0800355	2.63121	0.00850815	0.0928717
ENSMUSG00000009214	Mymk	2155.53	-0.266323	0.101258	-2.63014	0.00853504	0.0928949
ENSMUSG00000020099	Unc5b	3332.19	-0.206355	0.07845	-2.6304	0.00852843	0.0928949
ENSMUSG00000020392	Cdkn2aipnl	738.325	0.276115	0.104965	2.63056	0.00852455	0.0928949
ENSMUSG00000007050	Lsm2	702.967	0.258569	0.0983307	2.62959	0.00854878	0.0929546
ENSMUSG00000055884	Fancm	321.891	0.354256	0.134942	2.62525	0.00865865	0.0940345
ENSMUSG00000059897	Zfp930	283.6	0.403658	0.153774	2.625	0.00866481	0.0940345
ENSMUSG00000031320	Rps4x	19335.2	0.163296	0.0622374	2.62376	0.00869642	0.0942867
ENSMUSG00000021703	Serinc5	2637.83	-0.237111	0.0904199	-2.62233	0.00873296	0.0944669
ENSMUSG00000022797	Tfrc	2112.16	0.272576	0.103942	2.62238	0.00873174	0.0944669
ENSMUSG00000050373	Snx21	630.344	-0.29532	0.11264	-2.6218	0.00874662	0.0944669
ENSMUSG00000079184	Mphosph8	767.443	0.297575	0.113495	2.62193	0.00874345	0.0944669
ENSMUSG00000001305	Rrp15	581.485	0.27275	0.104056	2.62119	0.00876244	0.094547
ENSMUSG00000039680	Mrps6	724.319	0.269786	0.102942	2.62075	0.00877357	0.0945764
ENSMUSG00000022034	Esco2	525.823	0.340839	0.130088	2.62006	0.00879145	0.0946784
ENSMUSG00000022234	Cct5	9713.41	0.168992	0.0645349	2.61861	0.00882891	0.0947193
ENSMUSG00000024544	Ldlrad4	152.965	-0.464528	0.177342	-2.6194	0.00880858	0.0947193
ENSMUSG00000027349	Fam98b	989.397	0.234461	0.0895327	2.61872	0.00882604	0.0947193
ENSMUSG00000030451	Herc2	1360.11	-0.232318	0.0886977	-2.61921	0.00881325	0.0947193
ENSMUSG00000029547	Ints1	1791.98	-0.23165	0.0884849	-2.61796	0.00884579	0.09481
ENSMUSG00000022231	Sema5a	798.293	0.287051	0.109669	2.61742	0.00885964	0.0948123
ENSMUSG00000035105	Egln3	816.205	0.261516	0.0999181	2.6173	0.00886286	0.0948123
ENSMUSG00000025616	Usp16	918.618	0.260703	0.0996645	2.6158	0.00890183	0.0949362
ENSMUSG00000028899	Taf12	720.709	0.345442	0.132068	2.61563	0.00890622	0.0949362
ENSMUSG00000039952	Dag1	7168.77	-0.176978	0.0676423	-2.61639	0.00888661	0.0949362
ENSMUSG00000115483	Gm9732	83.8033	0.589475	0.225372	2.61556	0.00890818	0.0949362
ENSMUSG00000034488	Edil3	1001.72	0.279023	0.106737	2.61412	0.00894571	0.0950661
ENSMUSG00000067071	Hes6	1579.2	-0.292035	0.111707	-2.6143	0.00894114	0.0950661
ENSMUSG00000068245	Phf11d	196.88	1.42039	0.543241	2.61467	0.00893146	0.0950661
ENSMUSG00000025962	Fastkd2	443.839	0.306708	0.117408	2.61233	0.0089928	0.0954764
ENSMUSG00000016541	Atxn10	4315.73	0.241628	0.0925286	2.61138	0.00901765	0.09565
ENSMUSG00000031788	Kifc3	315.807	-0.348273	0.133515	-2.60849	0.00909426	0.0963717
ENSMUSG00000029782	Tmem209	1210.99	0.248169	0.0952176	2.60634	0.00915167	0.0967069
ENSMUSG00000062997	Rpl35	7151.93	0.208416	0.0799578	2.60657	0.00914537	0.0967069
ENSMUSG00000079243	Xirp1	439.911	-0.333478	0.127925	-2.60681	0.00913889	0.0967069
ENSMUSG00000068739	Sars	4061.54	0.184334	0.070747	2.60554	0.00917283	0.0968396
ENSMUSG00000020664	Dld	2901.4	0.206533	0.0793693	2.60218	0.00926339	0.0976475
ENSMUSG00000024480	Ap3s1	2253.45	0.270502	0.103959	2.60201	0.00926798	0.0976475
ENSMUSG00000024665	Fads2	2556.77	-0.209834	0.0806514	-2.60173	0.00927538	0.0976475
ENSMUSG00000042694	Stn1	850.101	0.277038	0.106502	2.60126	0.0092883	0.0976921
ENSMUSG00000026670	Uap1	1260.55	0.244417	0.0939828	2.60066	0.00930449	0.097771
ENSMUSG00000002617	Zfp40	214.359	0.450319	0.173215	2.59976	0.00932879	0.0979349
ENSMUSG00000014773	Dll1	386.079	-0.306793	0.118068	-2.59845	0.00936468	0.0979612
ENSMUSG00000024360	Etf1	5044.61	0.213358	0.0821106	2.59842	0.00936543	0.0979612
ENSMUSG00000033685	Ucp2	2358.76	-0.198969	0.0765541	-2.59907	0.00934775	0.0979612
ENSMUSG00000034612	Chst11	729.411	-0.245535	0.0944951	-2.59839	0.00936611	0.0979612
ENSMUSG00000054793	Cadm4	877.549	-0.275634	0.10615	-2.59665	0.00941385	0.0983691
ENSMUSG00000014329	Bicc1	718.377	-0.244937	0.0944082	-2.59444	0.00947449	0.0984131
ENSMUSG00000025413	Ttc4	746.358	0.275585	0.106211	2.59468	0.00946791	0.0984131
ENSMUSG00000027488	Snta1	698.919	-0.334527	0.12887	-2.59585	0.00943568	0.0984131
ENSMUSG00000029017	Pmpcb	1739.63	0.216683	0.0835093	2.59472	0.00946678	0.0984131
ENSMUSG00000039137	Whrn	319.613	-0.344418	0.132697	-2.59552	0.00944491	0.0984131
ENSMUSG00000064302	Clasp1	2150.88	-0.211463	0.0815116	-2.59427	0.00947927	0.0984131
ENSMUSG00000064357	mt-Atp6	779.15	0.317839	0.122489	2.59485	0.00946332	0.0984131
ENSMUSG00000024273	2700062C07Rik	289.178	0.385566	0.148688	2.59312	0.00951108	0.0986523
ENSMUSG00000031403	Dkc1	945.988	0.25692	0.0991055	2.59239	0.00953123	0.0986794
ENSMUSG00000044086	Lmod3	369.874	-0.338925	0.130733	-2.5925	0.00952822	0.0986794
ENSMUSG00000024981	Acsl5	1747.43	0.200991	0.0775442	2.59195	0.00954336	0.0987142
ENSMUSG00000059552	Trp53	2845.57	0.202578	0.078175	2.59133	0.00956048	0.0988004
ENSMUSG00000036580	Spg20	1804.82	-0.199891	0.0771503	-2.59093	0.00957174	0.098826
ENSMUSG00000019960	Dusp6	1167.55	0.236955	0.0915151	2.58924	0.00961876	0.0992205
ENSMUSG00000026193	Fn1	105716	-0.157397	0.0608109	-2.58831	0.00964488	0.0993504
ENSMUSG00000028911	Srsf4	374.369	-0.311578	0.120386	-2.58816	0.00964902	0.0993504
ENSMUSG00000041731	Pgm5	131.541	-0.488649	0.188891	-2.58693	0.00968345	0.0996139
ENSMUSG00000026019	Wdr12	760.979	0.253897	0.0982138	2.58515	0.00973369	0.100039
ENSMUSG00000042271	Nxt2	340.033	0.348626	0.135058	2.58131	0.0098426	0.100974
ENSMUSG00000049230	Gm9833	163.209	-0.441756	0.171136	-2.58132	0.00984245	0.100974
ENSMUSG00000021192	Golga5	743.126	0.258686	0.100242	2.58062	0.00986226	0.101084
ENSMUSG00000030844	Rgs10	125.179	0.472062	0.182974	2.57993	0.0098819	0.101101
ENSMUSG00000041353	Tmem29	218.933	0.417535	0.161834	2.58002	0.00987939	0.101101
ENSMUSG00000021552	Gkap1	468.385	0.297119	0.115253	2.57797	0.00993814	0.101429
ENSMUSG00000048495	Tyw5	227.968	0.413136	0.160252	2.57804	0.0099363	0.101429
ENSMUSG00000049807	Arhgap23	1325.34	-0.260291	0.100983	-2.57756	0.00995001	0.101429
ENSMUSG00000055053	Nfic	7065.88	-0.215199	0.0834846	-2.57771	0.00994583	0.101429
ENSMUSG00000009535	Rnmt	718.898	0.267251	0.103826	2.57404	0.0100519	0.101447
ENSMUSG00000014769	Psmb1	4369.81	0.17704	0.0687952	2.57343	0.0100696	0.101447
ENSMUSG00000023495	Pcbp4	3652.09	-0.236147	0.0916867	-2.57559	0.010007	0.101447
ENSMUSG00000024975	Pdcd4	529.431	-0.285287	0.110924	-2.5719	0.0101141	0.101447
ENSMUSG00000025068	Gsto1	1342.29	0.250173	0.0971147	2.57605	0.00999351	0.101447
ENSMUSG00000025402	Nab2	1359.87	-0.30933	0.120189	-2.57369	0.0100621	0.101447
ENSMUSG00000026083	Eif5b	2739.41	0.236928	0.0920717	2.5733	0.0100735	0.101447
ENSMUSG00000027968	Larp7	1239.6	0.233536	0.0907726	2.57276	0.0100892	0.101447
ENSMUSG00000028458	Tesk1	415.813	-0.359496	0.139719	-2.57299	0.0100824	0.101447
ENSMUSG00000029910	Mad2l1	1464.07	0.234503	0.0910304	2.57609	0.00999243	0.101447
ENSMUSG00000032737	Inppl1	3317.68	-0.212451	0.0824791	-2.57581	0.0100004	0.101447
ENSMUSG00000034675	Dbn1	4482.88	-0.204753	0.0795352	-2.57437	0.0100422	0.101447
ENSMUSG00000035596	Mboat7	913.669	-0.249037	0.0966477	-2.57675	0.00997344	0.101447
ENSMUSG00000037362	Nov	517.134	-0.352866	0.1372	-2.57192	0.0101137	0.101447
ENSMUSG00000053846	Lipg	151.304	0.455196	0.176819	2.57436	0.0100425	0.101447
ENSMUSG00000066892	Fbxl12	157.776	-0.445216	0.173074	-2.57241	0.0100994	0.101447
ENSMUSG00000075702	Selenom	688.21	-0.288411	0.112092	-2.57298	0.0100826	0.101447
ENSMUSG00000095115	Itpripl2	2538.76	-0.238074	0.0924223	-2.57594	0.00999674	0.101447
ENSMUSG00000047888	Tnrc6b	1777.3	-0.23306	0.0906329	-2.57148	0.0101265	0.101482
ENSMUSG00000017830	Dhx58	201.477	0.576814	0.224354	2.57101	0.0101404	0.10153
ENSMUSG00000039747	Orai2	586.972	-0.283966	0.110483	-2.57024	0.0101629	0.101665
ENSMUSG00000031490	Eif4ebp1	1683.91	0.235093	0.0914863	2.56971	0.0101784	0.101729
ENSMUSG00000068246	Apol9b	1581.93	0.280908	0.109328	2.56941	0.0101873	0.101729
ENSMUSG00000048878	Hexim1	1476.21	-0.220468	0.0858504	-2.56805	0.0102272	0.102036
ENSMUSG00000066571	4931406P16Rik	555.81	-0.304566	0.11865	-2.56694	0.0102601	0.102274
ENSMUSG00000022443	Myh9	36484.3	-0.170582	0.0664693	-2.56633	0.010278	0.102361
ENSMUSG00000038456	Dennd2a	880.81	-0.232444	0.0905929	-2.5658	0.0102937	0.102428
ENSMUSG00000040370	Etfrf1	300.174	0.371393	0.144799	2.56489	0.0103209	0.102607
ENSMUSG00000028919	Arhgef19	1543.29	-0.275054	0.107326	-2.5628	0.0103831	0.103134
ENSMUSG00000029462	Vps29	1541.57	0.256756	0.1002	2.56245	0.0103937	0.103149
ENSMUSG00000026222	Sp100	166.229	0.555931	0.217093	2.56079	0.0104434	0.103551
ENSMUSG00000028484	Psip1	2663.98	0.197512	0.0771445	2.56029	0.0104586	0.10361
ENSMUSG00000024516	Sec11c	466.877	0.310477	0.121312	2.55932	0.0104876	0.103731
ENSMUSG00000024754	Tmem2	1038.91	-0.242626	0.0948028	-2.55927	0.0104893	0.103731
ENSMUSG00000020715	Ern1	690.832	-0.27054	0.105754	-2.55819	0.010522	0.103963
ENSMUSG00000116564	Riok2	668.058	0.27205	0.106359	2.55786	0.0105319	0.10397
ENSMUSG00000020311	Erlec1	713.065	0.366305	0.143241	2.55727	0.0105498	0.104055
ENSMUSG00000025968	Ndufs1	2169.96	0.187509	0.0733911	2.55492	0.0106212	0.104576
ENSMUSG00000033326	Kdm4a	1672.45	-0.216675	0.0848028	-2.55505	0.0106173	0.104576
ENSMUSG00000001847	Rac1	7001.53	0.180624	0.0707118	2.55437	0.0106382	0.104652
ENSMUSG00000021520	Uqcrb	2115.23	0.253177	0.0991692	2.55298	0.0106806	0.104887
ENSMUSG00000026817	Ak1	2692.75	-0.191086	0.0748412	-2.55321	0.0106734	0.104887
ENSMUSG00000044456	Rin3	1126.52	-0.234188	0.0917691	-2.55193	0.0107128	0.105111
ENSMUSG00000021357	Exoc2	1029.87	-0.226817	0.0889592	-2.54967	0.0107825	0.105597
ENSMUSG00000028719	Cmpk1	2126.26	0.202977	0.0795998	2.54997	0.0107734	0.105597
ENSMUSG00000029861	Fam131b	586.996	-0.287051	0.112595	-2.54941	0.0107905	0.105597
ENSMUSG00000019866	Crybg1	1356.49	-0.213965	0.0839796	-2.54781	0.01084	0.105664
ENSMUSG00000027386	Fbln7	285.564	-0.389098	0.152708	-2.54799	0.0108346	0.105664
ENSMUSG00000029463	Fam216a	251.475	0.398664	0.156482	2.54768	0.0108443	0.105664
ENSMUSG00000030245	Golt1b	1461.14	0.211448	0.082977	2.54828	0.0108257	0.105664
ENSMUSG00000031353	Rbbp7	5803.15	0.202279	0.0793918	2.54786	0.0108387	0.105664
ENSMUSG00000026029	Casp8	801.762	0.271344	0.106558	2.54645	0.0108825	0.105945
ENSMUSG00000051343	Rab11fip5	1052.92	-0.242798	0.0953605	-2.54611	0.0108931	0.105956
ENSMUSG00000028101	Pias3	831.014	-0.249943	0.0982036	-2.54515	0.010923	0.106155
ENSMUSG00000023087	Noct	299.578	0.345756	0.1359	2.54419	0.0109533	0.106357
ENSMUSG00000070691	Runx3	788.217	-0.261384	0.102754	-2.54378	0.0109661	0.10639
ENSMUSG00000100131	Gm28439	334.196	0.38616	0.151853	2.54299	0.0109908	0.106538
ENSMUSG00000025875	Tspan17	873.472	-0.309083	0.121625	-2.54129	0.0110444	0.106874
ENSMUSG00000029775	Klhdc10	1802.76	-0.193501	0.0761427	-2.54129	0.0110445	0.106874
ENSMUSG00000075592	Nynrin	174.368	-0.451656	0.177824	-2.5399	0.0110883	0.107206
ENSMUSG00000026121	Sema4c	2088.36	-0.265446	0.104537	-2.53926	0.0111088	0.10722
ENSMUSG00000026842	Abl1	2897.39	-0.207757	0.0818122	-2.53944	0.011103	0.10722
ENSMUSG00000027823	Gmps	1945.99	0.269868	0.1063	2.53874	0.0111251	0.107286
ENSMUSG00000036810	Cnep1r1	1319.39	0.229566	0.0904762	2.53731	0.0111708	0.107634
ENSMUSG00000030876	Mettl9	1460.07	0.239308	0.094396	2.53515	0.01124	0.108208
ENSMUSG00000045827	Serpinb9	660.886	0.297055	0.117251	2.53349	0.0112933	0.108628
ENSMUSG00000057842	Zfp595	119.472	0.546806	0.215899	2.53269	0.0113191	0.108783
ENSMUSG00000020561	Twistnb	499.733	0.291421	0.115119	2.53147	0.0113586	0.108883
ENSMUSG00000028741	Mrto4	946.582	0.231892	0.0915968	2.53166	0.0113525	0.108883
ENSMUSG00000039345	Mettl22	164.442	0.436132	0.172266	2.53173	0.01135	0.108883
ENSMUSG00000002603	Tgfb1	1711.26	-0.205657	0.0813079	-2.52936	0.0114269	0.109262
ENSMUSG00000024376	Epb41l4a	1006.74	0.226451	0.0895179	2.52968	0.0114167	0.109262
ENSMUSG00000062488	Ifit3b	204.257	1.58654	0.62725	2.52936	0.0114271	0.109262
ENSMUSG00000038812	Trmt112	1020.61	0.224004	0.0885911	2.52851	0.0114548	0.109433
ENSMUSG00000035199	Arl6ip5	6492.98	-0.202243	0.0800343	-2.52695	0.0115058	0.109827
ENSMUSG00000026208	Des	27957.5	-0.188117	0.0744713	-2.52603	0.0115359	0.109835
ENSMUSG00000027215	Cd82	7985.03	-0.255723	0.101215	-2.52652	0.0115197	0.109835
ENSMUSG00000031983	2310022B05Rik	2199.5	-0.211521	0.0837341	-2.52611	0.0115334	0.109835
ENSMUSG00000034863	Ano8	1345.62	-0.279549	0.110705	-2.52517	0.0115643	0.110012
ENSMUSG00000032327	Stra6	166.391	-0.414782	0.164306	-2.52444	0.0115881	0.110053
ENSMUSG00000091537	Tma7	1311.32	0.206339	0.0817326	2.52456	0.0115842	0.110053
ENSMUSG00000030256	Bhlhe41	1402.62	-0.217285	0.0861214	-2.52301	0.0116355	0.110172
ENSMUSG00000035476	Tab3	298.786	0.407879	0.161672	2.52288	0.0116399	0.110172
ENSMUSG00000037375	Hhat	201.401	-0.395404	0.156677	-2.52369	0.0116129	0.110172
ENSMUSG00000096188	Cmtm4	954.587	-0.223979	0.0887627	-2.52335	0.0116242	0.110172
ENSMUSG00000026915	Strbp	192.462	0.421148	0.166956	2.52251	0.011652	0.110195
ENSMUSG00000026034	Clk1	1601.08	0.229808	0.0911607	2.52092	0.011705	0.110387
ENSMUSG00000026134	Prim2	619.529	0.27296	0.108254	2.52147	0.0116865	0.110387
ENSMUSG00000040287	Stac3	352.244	-0.333602	0.132344	-2.52073	0.0117112	0.110387
ENSMUSG00000078956	Gm14221	141.052	-0.488432	0.193767	-2.52072	0.0117116	0.110387
ENSMUSG00000004865	Srpk1	1414.3	0.205874	0.0817137	2.51946	0.0117537	0.110691
ENSMUSG00000020326	Ccng1	4571.9	0.211418	0.0839875	2.51726	0.0118272	0.111198
ENSMUSG00000027339	Rassf2	167.948	-0.426635	0.16947	-2.51747	0.0118202	0.111198
ENSMUSG00000048376	F2r	4415.76	0.193123	0.0767707	2.51558	0.0118837	0.111636
ENSMUSG00000028212	Ccne2	647.436	0.329895	0.131171	2.51499	0.0119036	0.111663
ENSMUSG00000069895	Atxn1l	1134.98	-0.23453	0.0932559	-2.5149	0.0119065	0.111663
ENSMUSG00000093803	Ppp2r3d	495.226	-0.332308	0.132326	-2.51128	0.0120295	0.112723
ENSMUSG00000027195	Hsd17b12	2778.69	0.198644	0.0791483	2.50977	0.0120809	0.11311
ENSMUSG00000070565	Rasal2	821.735	-0.240898	0.0960019	-2.5093	0.0120969	0.113166
ENSMUSG00000009614	Sardh	674.759	-0.263669	0.105089	-2.509	0.0121075	0.113171
ENSMUSG00000015016	Acsf3	159.33	-0.429491	0.171305	-2.50718	0.01217	0.113191
ENSMUSG00000018820	Zfyve27	549.884	-0.285392	0.113823	-2.50733	0.0121648	0.113191
ENSMUSG00000020647	Ncoa1	555.862	-0.27788	0.110796	-2.50803	0.0121406	0.113191
ENSMUSG00000026641	Usf1	1059.39	-0.221014	0.0881291	-2.50784	0.012147	0.113191
ENSMUSG00000042228	Lyn	340.14	0.351493	0.140138	2.50819	0.0121351	0.113191
ENSMUSG00000058748	Zfp958	190.873	0.389261	0.155244	2.50742	0.0121617	0.113191
ENSMUSG00000052428	Tmco1	1524.29	0.24106	0.0961617	2.50682	0.0121822	0.113211
ENSMUSG00000024231	Cul2	1162.66	0.284586	0.113584	2.50552	0.0122271	0.113535
ENSMUSG00000049739	Zfp646	765.396	-0.252012	0.100658	-2.50364	0.0122924	0.114047
ENSMUSG00000039208	Metrnl	587.105	-0.27446	0.109696	-2.50201	0.012349	0.114478
ENSMUSG00000026761	Orc4	946.661	0.316005	0.126337	2.50128	0.0123745	0.114606
ENSMUSG00000041133	Smc1a	3846.42	0.200718	0.0802539	2.50103	0.0123832	0.114606
ENSMUSG00000078862	Gm14326	167.29	0.45741	0.182928	2.5005	0.0124019	0.114685
ENSMUSG00000041645	Ddx24	2820.29	0.222751	0.0891079	2.49979	0.0124268	0.114771
ENSMUSG00000054008	Ndst1	1835.75	-0.219513	0.0878176	-2.49965	0.0124316	0.114771
ENSMUSG00000015806	Qdpr	596.561	-0.260872	0.104401	-2.49876	0.0124629	0.114871
ENSMUSG00000113902	Ndufb1-ps	492.33	0.31643	0.126634	2.49879	0.012462	0.114871
ENSMUSG00000034161	Scx	1565.11	-0.289823	0.116	-2.49846	0.0124733	0.114872
ENSMUSG00000009376	Met	1954.71	0.209654	0.0839632	2.49698	0.0125256	0.11526
ENSMUSG00000022370	Mrpl13	1909.08	0.199408	0.0798842	2.49622	0.0125526	0.11532
ENSMUSG00000078877	Gm14295	156.501	0.441022	0.176659	2.49646	0.0125439	0.11532
ENSMUSG00000025810	Nrp1	973.813	-0.226095	0.090617	-2.49506	0.0125935	0.115602
ENSMUSG00000023232	Serinc2	1149.04	-0.211213	0.0846659	-2.49466	0.0126078	0.115639
ENSMUSG00000024091	Vapa	3420.92	0.186368	0.0747342	2.49375	0.0126401	0.11584
ENSMUSG00000058331	Zfp85	79.4498	0.61958	0.248516	2.49311	0.0126629	0.115954
ENSMUSG00000043162	Pyurf	174.617	0.405304	0.162606	2.49255	0.012683	0.116044
ENSMUSG00000031931	Ankrd49	327.548	0.323165	0.12968	2.49203	0.0127017	0.116121
ENSMUSG00000064363	mt-Nd4	25033.7	0.281316	0.112907	2.49158	0.0127175	0.116171
ENSMUSG00000001774	Chordc1	1582.66	0.220589	0.0885829	2.4902	0.0127673	0.116437
ENSMUSG00000029762	Akr1b8	1991.46	0.192096	0.0771369	2.49033	0.0127625	0.116437
ENSMUSG00000005674	Tomm40l	185.024	-0.465699	0.187122	-2.48874	0.0128196	0.116819
ENSMUSG00000028567	Txndc12	1245.98	0.232055	0.0932661	2.48809	0.012843	0.116938
ENSMUSG00000021377	Dek	2361.94	0.267959	0.107717	2.48762	0.0128601	0.116999
ENSMUSG00000042644	Itpr3	2876.35	-0.183023	0.073593	-2.48696	0.0128841	0.117123
ENSMUSG00000032113	Chek1	311.767	0.334676	0.13462	2.48609	0.0129156	0.117315
ENSMUSG00000041889	Shisa4	1012.98	-0.254864	0.102534	-2.48566	0.0129312	0.117328
ENSMUSG00000042978	Sbk1	354.757	-0.338043	0.136008	-2.48547	0.012938	0.117328
ENSMUSG00000028643	Svbp	834.674	-0.247401	0.0995718	-2.48465	0.012968	0.117505
ENSMUSG00000027288	Zfp106	4300.54	-0.18381	0.0740003	-2.48391	0.012995	0.117655
ENSMUSG00000035585	Tsen34	1523.88	-0.272008	0.10958	-2.48228	0.0130544	0.117909
ENSMUSG00000061130	Ppm1b	1652.36	-0.19441	0.0783115	-2.48252	0.0130456	0.117909
ENSMUSG00000064358	mt-Co3	771.61	0.35158	0.141627	2.48244	0.0130486	0.117909
ENSMUSG00000028252	Ccnc	761.953	0.274676	0.110729	2.48061	0.0131158	0.118274
ENSMUSG00000033855	Ston1	598.352	-0.260919	0.105175	-2.48082	0.0131081	0.118274
ENSMUSG00000004043	Stat5a	725.945	-0.257151	0.10369	-2.47999	0.0131385	0.118288
ENSMUSG00000022570	Tsta3	891.508	0.228256	0.0920367	2.48006	0.0131362	0.118288
ENSMUSG00000000782	Tcf7	551.326	-0.271367	0.109475	-2.4788	0.0131826	0.11859
ENSMUSG00000023022	Lima1	7184.63	-0.16083	0.0649274	-2.47708	0.0132463	0.119069
ENSMUSG00000020280	Pus10	497.857	0.288455	0.116468	2.47668	0.0132611	0.119106
ENSMUSG00000035342	Lzts2	2049.08	-0.263293	0.106337	-2.47601	0.0132858	0.119234
ENSMUSG00000016918	Sulf1	3013.13	-0.177453	0.0717042	-2.47479	0.0133316	0.119549
ENSMUSG00000029772	Ahcyl2	645.311	-0.24376	0.0985626	-2.47315	0.0133927	0.11962
ENSMUSG00000033931	Rbm34	514.406	0.267884	0.108275	2.47411	0.0133569	0.11962
ENSMUSG00000034459	Ifit1	809.94	1.35613	0.548299	2.47334	0.0133856	0.11962
ENSMUSG00000053219	Raet1e	336.033	0.328019	0.132626	2.47326	0.0133886	0.11962
ENSMUSG00000054555	Adam12	485.97	-0.268652	0.108593	-2.47394	0.0133632	0.11962
ENSMUSG00000032212	Sltm	1412.85	0.211988	0.0857388	2.47249	0.0134175	0.119747
ENSMUSG00000021003	Galc	554.879	-0.299801	0.121338	-2.47079	0.0134815	0.119969
ENSMUSG00000028868	Wasf2	5159.49	-0.175857	0.0711773	-2.47069	0.0134851	0.119969
ENSMUSG00000030399	Ckm	513.236	-0.31468	0.12734	-2.47118	0.0134668	0.119969
ENSMUSG00000050288	Fzd2	1436.56	-0.262801	0.106366	-2.47071	0.0134844	0.119969
ENSMUSG00000039713	Plekhg5	1579.5	-0.233017	0.0943625	-2.46938	0.0135349	0.120317
ENSMUSG00000005667	Mthfd2	1490.9	0.217798	0.0882691	2.46744	0.0136084	0.120685
ENSMUSG00000015202	Cnksr3	1270.71	-0.224437	0.0909553	-2.46755	0.013604	0.120685
ENSMUSG00000028998	Tomm7	675.15	-0.346734	0.140522	-2.46747	0.0136072	0.120685
ENSMUSG00000027423	Snx5	3118.76	0.195685	0.0793512	2.46607	0.0136606	0.120948
ENSMUSG00000028970	Abcb1b	284.162	0.331526	0.134441	2.46597	0.0136643	0.120948
ENSMUSG00000036390	Gadd45a	719.401	-0.271781	0.110245	-2.46525	0.0136918	0.120948
ENSMUSG00000036989	Trim3	1172.59	-0.205593	0.083389	-2.46546	0.0136836	0.120948
ENSMUSG00000078921	Tgtp2	105.06	0.705047	0.285966	2.46549	0.0136825	0.120948
ENSMUSG00000068923	Syt11	239.147	-0.352655	0.143177	-2.46307	0.0137753	0.12159
ENSMUSG00000113836	Gm3325	95.9757	0.541343	0.219837	2.46248	0.0137981	0.121696
ENSMUSG00000021048	Mthfd1	1576.69	0.208989	0.0848916	2.46184	0.0138227	0.121817
ENSMUSG00000021149	Gtpbp4	1517.08	0.223484	0.0908005	2.46126	0.013845	0.121817
ENSMUSG00000028271	Gtf2b	632.617	0.247057	0.100384	2.46113	0.0138501	0.121817
ENSMUSG00000069743	Zfp820	180.053	0.442728	0.179898	2.461	0.0138552	0.121817
ENSMUSG00000022369	Mtbp	660.4	0.261285	0.106213	2.46	0.0138937	0.121823
ENSMUSG00000026864	Hspa5	17972.4	0.174853	0.0710827	2.45985	0.0138996	0.121823
ENSMUSG00000037972	Snn	1485.17	-0.214379	0.0871225	-2.46066	0.0138683	0.121823
ENSMUSG00000059183	Mtfmt	206.565	0.379734	0.154357	2.4601	0.0138899	0.121823
ENSMUSG00000068134	Zfp120	288.329	0.364322	0.148124	2.45958	0.01391	0.121823
ENSMUSG00000024805	Pcgf5	514.234	0.27474	0.111727	2.45904	0.0139311	0.121913
ENSMUSG00000022676	Snai2	1496.8	0.267553	0.108821	2.45865	0.0139462	0.121951
ENSMUSG00000028675	Pnrc2	1940.47	0.237913	0.0967836	2.45819	0.0139637	0.122009
ENSMUSG00000001864	Aif1l	1459.81	-0.201977	0.0821761	-2.45786	0.0139767	0.122028
ENSMUSG00000006699	Cdc42	9185.88	0.177601	0.072272	2.4574	0.0139946	0.122089
ENSMUSG00000020149	Rab1a	4788.28	0.217161	0.0884279	2.45579	0.0140573	0.122281
ENSMUSG00000020821	Kif1c	4660.42	-0.179818	0.0732047	-2.45638	0.0140346	0.122281
ENSMUSG00000032555	Topbp1	1904.36	0.248318	0.101124	2.45558	0.0140658	0.122281
ENSMUSG00000035042	Ccl5	228.75	0.365988	0.149051	2.45545	0.0140709	0.122281
ENSMUSG00000055775	Myh8	386.803	-0.422699	0.172114	-2.45592	0.0140525	0.122281
ENSMUSG00000032340	Neo1	2089.19	0.215371	0.087734	2.45482	0.0140956	0.122402
ENSMUSG00000054453	Sytl5	149.542	-0.507118	0.206662	-2.45385	0.0141334	0.122635
ENSMUSG00000031666	Rbl2	876.953	-0.250369	0.102044	-2.45353	0.0141461	0.12265
ENSMUSG00000055980	Irs1	1333.74	-0.224335	0.0914629	-2.45274	0.0141772	0.122825
ENSMUSG00000021185	Dglucy	783.658	0.245045	0.0999219	2.45237	0.014192	0.122853
ENSMUSG00000024883	Rin1	1173.52	-0.218169	0.0889748	-2.45203	0.0142052	0.122853
ENSMUSG00000036473	Tbc1d24	315.435	-0.306292	0.124924	-2.45183	0.0142131	0.122853
ENSMUSG00000022329	Stk3	980.352	0.324673	0.132546	2.44952	0.0143047	0.12355
ENSMUSG00000037652	Phc3	956.569	-0.237712	0.0970751	-2.44874	0.0143356	0.123678
ENSMUSG00000038070	Cntln	737.561	0.270392	0.110428	2.44859	0.0143416	0.123678
ENSMUSG00000027981	Rnpc3	301.738	0.360856	0.147435	2.44756	0.0143826	0.123937
ENSMUSG00000005656	Snx6	2551.66	0.24226	0.099055	2.44571	0.0144568	0.124481
ENSMUSG00000030527	Crtc3	469.448	-0.28931	0.118328	-2.44498	0.014486	0.124542
ENSMUSG00000041025	Iffo2	1070.97	-0.2553	0.104411	-2.44515	0.0144791	0.124542
ENSMUSG00000022051	Bnip3l	2704.17	0.201853	0.082593	2.44395	0.0145273	0.124706
ENSMUSG00000059273	Zc3h4	1421.78	-0.237834	0.097313	-2.44401	0.0145249	0.124706
ENSMUSG00000005514	Por	1890.28	-0.197072	0.0806744	-2.44281	0.0145732	0.12491
ENSMUSG00000025572	Tmc6	755.282	-0.271045	0.110947	-2.44301	0.0145653	0.12491
ENSMUSG00000007805	Twist2	164.926	0.455326	0.186484	2.44164	0.0146209	0.124965
ENSMUSG00000018565	Elp5	1028.7	0.22753	0.0932115	2.44101	0.0146462	0.124965
ENSMUSG00000029484	Anxa3	5477.87	0.17931	0.0734534	2.44114	0.0146411	0.124965
ENSMUSG00000042734	Ttc9	1451.51	-0.206323	0.0845212	-2.44108	0.0146432	0.124965
ENSMUSG00000058013	2020-09-11	6377.52	-0.165543	0.0677808	-2.44234	0.0145926	0.124965
ENSMUSG00000066613	Zfp932	250.847	0.378488	0.154995	2.44194	0.0146084	0.124965
ENSMUSG00000046223	Plaur	845.094	0.235326	0.0964699	2.43937	0.0147127	0.125437
ENSMUSG00000008683	Rps15a	6113.24	0.173907	0.0713226	2.43831	0.0147561	0.125617
ENSMUSG00000042182	Bend6	473.278	0.320487	0.131427	2.43853	0.0147473	0.125617
ENSMUSG00000019820	Utrn	2941.58	-0.205053	0.0841428	-2.43696	0.0148111	0.1258
ENSMUSG00000022324	Matn2	3471.37	-0.170476	0.0699507	-2.43709	0.0148061	0.1258
ENSMUSG00000037172	E330009J07Rik	153.336	-0.425003	0.174362	-2.43747	0.0147902	0.1258
ENSMUSG00000022674	Ube2v2	567.455	0.30386	0.12472	2.43633	0.0148371	0.125925
ENSMUSG00000025171	Ubtd1	1016.84	-0.263276	0.108129	-2.43484	0.0148984	0.126171
ENSMUSG00000028393	Alad	1227.82	0.204108	0.0838308	2.43476	0.0149017	0.126171
ENSMUSG00000057280	Musk	554.51	-0.255326	0.104851	-2.43512	0.0148868	0.126171
ENSMUSG00000072421	Gm10357	69.8978	-0.685962	0.281763	-2.43453	0.0149109	0.126171
ENSMUSG00000031715	Smarca5	4512.68	0.216368	0.0888889	2.43414	0.0149272	0.126213
ENSMUSG00000032911	Cspg4	1011.96	-0.216579	0.0890696	-2.43157	0.0150334	0.127016
ENSMUSG00000027007	Ssfa2	1352.35	-0.212864	0.087601	-2.42992	0.015102	0.127407
ENSMUSG00000032867	Fbxw8	2461.59	-0.208316	0.0857298	-2.42992	0.0151023	0.127407
ENSMUSG00000030726	Pold3	776.34	0.253543	0.104363	2.42943	0.0151226	0.127483
ENSMUSG00000037410	Tbc1d2b	869.92	-0.231999	0.0955539	-2.42794	0.0151848	0.127911
ENSMUSG00000008450	Nutf2	961.709	0.252744	0.104112	2.42762	0.0151982	0.127929
ENSMUSG00000015305	Sash1	516.924	-0.300903	0.123997	-2.42669	0.0152371	0.128065
ENSMUSG00000045752	Tssc4	565.15	-0.272223	0.112176	-2.42674	0.015235	0.128065
ENSMUSG00000028140	Mrpl9	897.589	-0.231474	0.0954118	-2.42605	0.0152642	0.128124
ENSMUSG00000062203	Gspt1	3582.08	0.192907	0.0795172	2.42598	0.015267	0.128124
ENSMUSG00000040297	Suco	898.315	0.240416	0.0991153	2.42562	0.0152823	0.128157
ENSMUSG00000004356	Utp20	1692.35	0.211887	0.0874098	2.42406	0.0153479	0.128501
ENSMUSG00000021892	Sh3bp5	780.937	-0.237232	0.097882	-2.42366	0.0153652	0.128501
ENSMUSG00000046718	Bst2	3352.33	0.25571	0.105479	2.42427	0.015339	0.128501
ENSMUSG00000075486	Commd6	582.423	0.289829	0.119588	2.42357	0.0153689	0.128501
ENSMUSG00000031683	Lsm6	1145.26	0.212902	0.087887	2.42246	0.015416	0.128798
ENSMUSG00000020687	Cdc27	2110.11	0.215447	0.0889524	2.42205	0.0154333	0.128822
ENSMUSG00000024293	Esco1	559.625	0.308065	0.127216	2.42158	0.0154531	0.128822
ENSMUSG00000038646	Rammet	377.93	0.284827	0.117615	2.42169	0.0154485	0.128822
ENSMUSG00000006476	Nsmf	915.353	-0.218044	0.0900753	-2.42069	0.0154911	0.128947
ENSMUSG00000020116	Pno1	887.115	0.242458	0.100151	2.42092	0.0154814	0.128947
ENSMUSG00000020739	Nup85	1554.14	0.191594	0.0791957	2.41925	0.0155526	0.129273
ENSMUSG00000032399	Rpl4	24116.3	0.161128	0.0666029	2.41924	0.0155532	0.129273
ENSMUSG00000040725	Hnrnpul1	3321.75	-0.203452	0.0841353	-2.41816	0.0155993	0.129465
ENSMUSG00000090553	Snrpe	1739.7	0.196089	0.0810847	2.41833	0.015592	0.129465
ENSMUSG00000022358	Fbxo32	781.095	-0.247285	0.102278	-2.41778	0.0156155	0.129504
ENSMUSG00000074221	Zfp568	1188.26	-0.203013	0.0840841	-2.41441	0.0157608	0.130613
ENSMUSG00000037622	Wdtc1	1055.33	-0.236391	0.0979439	-2.41354	0.0157985	0.1308
ENSMUSG00000042834	Nrep	916.617	-0.22229	0.0921083	-2.41335	0.0158067	0.1308
ENSMUSG00000040998	Npnt	3739.83	-0.183166	0.0759326	-2.41221	0.015856	0.131112
ENSMUSG00000025094	Slc18a2	56.4512	0.690145	0.286248	2.411	0.0159087	0.131451
ENSMUSG00000031242	2610002M06Rik	529.608	0.257361	0.106763	2.41058	0.0159272	0.131507
ENSMUSG00000029004	Kmt2e	1800.83	-0.2122	0.0880652	-2.40958	0.0159708	0.131771
ENSMUSG00000023505	Cdca3	1253.66	0.201588	0.0837006	2.40845	0.0160205	0.131994
ENSMUSG00000024176	Sox8	758.164	-0.251619	0.104474	-2.40843	0.0160214	0.131994
ENSMUSG00000037253	Mex3c	1620.77	0.204842	0.0850815	2.4076	0.0160578	0.132197
ENSMUSG00000039239	Tgfb2	933.452	-0.241315	0.100306	-2.40577	0.0161383	0.132763
ENSMUSG00000020721	Helz	842.781	-0.229525	0.0954322	-2.40511	0.0161678	0.132812
ENSMUSG00000090015	Gm15446	100.845	0.54365	0.226038	2.40512	0.016167	0.132812
ENSMUSG00000020321	Mdh1	3441.49	0.180731	0.0751942	2.40353	0.0162378	0.132866
ENSMUSG00000024726	Carnmt1	462.742	0.329329	0.136969	2.4044	0.016199	0.132866
ENSMUSG00000025144	Cenpx	365.272	0.308873	0.128526	2.40319	0.0162527	0.132866
ENSMUSG00000039530	Tusc3	1886.01	0.198145	0.082439	2.40354	0.0162373	0.132866
ENSMUSG00000051339	2900026A02Rik	1071.58	-0.205215	0.0853763	-2.40366	0.016232	0.132866
ENSMUSG00000054619	Mettl7a1	272.63	-0.333173	0.138644	-2.40309	0.016257	0.132866
ENSMUSG00000068798	Rap1a	1847.12	0.234125	0.0973949	2.40388	0.0162223	0.132866
ENSMUSG00000106734	Gm20559	170.068	0.507248	0.211126	2.40259	0.0162796	0.132954
ENSMUSG00000014813	Stc1	94.3574	0.534762	0.22267	2.40159	0.0163239	0.133209
ENSMUSG00000021635	Rad17	572.774	0.276628	0.115196	2.40136	0.0163344	0.133209
ENSMUSG00000007850	Hnrnph1	7465.56	0.159194	0.0663423	2.39958	0.0164138	0.133277
ENSMUSG00000028736	Pax7	756.236	-0.23406	0.0975273	-2.39994	0.0163976	0.133277
ENSMUSG00000031960	Aars	4795.36	0.173041	0.0721085	2.39973	0.0164071	0.133277
ENSMUSG00000040481	Bptf	1902.74	-0.191988	0.0800014	-2.39981	0.0164036	0.133277
ENSMUSG00000045799	Gm9800	138.909	-0.515744	0.214848	-2.4005	0.0163725	0.133277
ENSMUSG00000061315	Naca	11803	0.192739	0.0803005	2.40023	0.0163849	0.133277
ENSMUSG00000003623	Crot	816.625	0.226166	0.0943717	2.39655	0.0165504	0.134195
ENSMUSG00000033352	Map2k4	1358.95	0.2106	0.0878864	2.39627	0.0165628	0.134195
ENSMUSG00000041852	Tcf20	1449.06	-0.214687	0.0895864	-2.39642	0.0165561	0.134195
ENSMUSG00000032010	Usp2	121.5	-0.463615	0.193519	-2.39571	0.0165882	0.134305
ENSMUSG00000018334	Ksr1	281.499	-0.337049	0.140705	-2.39542	0.0166013	0.134314
ENSMUSG00000025521	Tmem192	300.422	0.334733	0.139772	2.39484	0.0166274	0.134429
ENSMUSG00000017548	Suz12	1628.54	0.197463	0.0824663	2.39448	0.0166442	0.134468
ENSMUSG00000046836	Brox	1664.23	-0.194382	0.0811998	-2.39387	0.0166718	0.134594
ENSMUSG00000036752	Tubb4b	6616.81	0.160256	0.0669794	2.39262	0.0167285	0.134762
ENSMUSG00000060671	Atp8b2	2335.56	-0.187383	0.078316	-2.39266	0.0167269	0.134762
ENSMUSG00000091509	Gm17066	155.07	0.421026	0.175931	2.39314	0.016705	0.134762
ENSMUSG00000027957	Slc35a3	803.976	0.236072	0.0986926	2.39199	0.0167572	0.1348
ENSMUSG00000061273	Mmgt1	1055.15	0.224335	0.0937775	2.3922	0.0167476	0.1348
ENSMUSG00000046675	Tmem251	186.217	0.405197	0.169464	2.39105	0.0168002	0.13505
ENSMUSG00000066842	Hmcn1	60.9437	-0.655933	0.274399	-2.39043	0.0168285	0.135181
ENSMUSG00000015133	Lrrk1	1862.99	-0.190447	0.0797363	-2.38846	0.0169193	0.135426
ENSMUSG00000020493	Prr11	1360.9	0.271393	0.113621	2.38858	0.0169137	0.135426
ENSMUSG00000021318	Gli3	997.319	-0.243581	0.101979	-2.38854	0.0169156	0.135426
ENSMUSG00000034216	Vps18	717.666	-0.260433	0.109008	-2.38911	0.0168891	0.135426
ENSMUSG00000091896	Ube2d2a	2059.49	0.20948	0.0876986	2.38863	0.0169112	0.135426
ENSMUSG00000033722	BC034090	735.724	-0.228	0.0954903	-2.38768	0.0169552	0.135521
ENSMUSG00000063787	Chchd1	731.267	0.238967	0.100078	2.3878	0.0169495	0.135521
ENSMUSG00000055670	Zzef1	1088.37	-0.217837	0.0913174	-2.38549	0.0170564	0.136233
ENSMUSG00000015839	Nfe2l2	3070.94	0.20984	0.0879817	2.38504	0.0170771	0.136302
ENSMUSG00000004642	Slbp	1126.11	0.219454	0.0920354	2.38445	0.0171048	0.136426
ENSMUSG00000020697	Lig3	860.213	-0.217774	0.0913565	-2.38378	0.0171356	0.136479
ENSMUSG00000020982	Nemf	1328.8	0.25097	0.105272	2.38402	0.0171248	0.136479
ENSMUSG00000057858	Fam204a	389.951	0.311472	0.130735	2.38246	0.0171973	0.136873
ENSMUSG00000014547	Wdfy2	707.311	-0.235598	0.0989123	-2.38189	0.017224	0.136937
ENSMUSG00000020608	Smc6	2487.9	0.250525	0.105184	2.38177	0.0172297	0.136937
ENSMUSG00000063800	Prpf38a	826.238	0.266691	0.111986	2.38146	0.017244	0.136954
ENSMUSG00000025494	Sigirr	58.5435	0.678352	0.284896	2.38105	0.0172635	0.137012
ENSMUSG00000013622	Atraid	1073.66	0.207227	0.0871717	2.37722	0.0174436	0.138052
ENSMUSG00000022758	P2rx6	211.261	-0.357693	0.150463	-2.37728	0.0174409	0.138052
ENSMUSG00000058569	Tmed9	2890.68	-0.252662	0.106276	-2.37741	0.0174349	0.138052
ENSMUSG00000073002	Vamp5	634.821	-0.265047	0.111471	-2.37771	0.0174203	0.138052
ENSMUSG00000000581	C1d	832.59	0.215772	0.0909177	2.37326	0.0176317	0.138677
ENSMUSG00000001833	2020-09-07	4710.04	0.254246	0.10713	2.37324	0.0176328	0.138677
ENSMUSG00000006800	Sulf2	2371.46	-0.185865	0.078364	-2.37182	0.0177006	0.138677
ENSMUSG00000013846	St3gal1	2948.34	-0.171792	0.0723975	-2.37291	0.0176488	0.138677
ENSMUSG00000020150	Gamt	952.291	-0.258784	0.108991	-2.37435	0.0175798	0.138677
ENSMUSG00000020592	Sdc1	5084.85	-0.184127	0.0775476	-2.37437	0.0175791	0.138677
ENSMUSG00000024614	Tmx3	2035.51	0.2355	0.099272	2.37227	0.0176794	0.138677
ENSMUSG00000025507	Pidd1	152.108	0.412377	0.17388	2.37162	0.0177102	0.138677
ENSMUSG00000031352	Hccs	605.462	0.262548	0.110636	2.37309	0.0176402	0.138677
ENSMUSG00000034349	Smc4	4455.22	0.266013	0.112174	2.37143	0.0177196	0.138677
ENSMUSG00000036893	Ehmt1	1108.91	-0.214739	0.0905136	-2.37245	0.0176704	0.138677
ENSMUSG00000037946	Fgd3	775.16	-0.254238	0.107147	-2.37279	0.0176544	0.138677
ENSMUSG00000038384	Setd1b	586.218	-0.251639	0.105961	-2.37484	0.0175567	0.138677
ENSMUSG00000047842	Diras2	149.11	-0.437336	0.184174	-2.37458	0.0175688	0.138677
ENSMUSG00000070808	Bicra	310.36	-0.341959	0.144174	-2.37184	0.0176996	0.138677
ENSMUSG00000114133	Gm20075	183.183	0.398756	0.168019	2.37328	0.0176311	0.138677
ENSMUSG00000055799	Tcf7l1	961.376	-0.229343	0.0967747	-2.36987	0.0177944	0.139165
ENSMUSG00000007833	Aldh16a1	545.488	-0.282437	0.119252	-2.36841	0.017865	0.139597
ENSMUSG00000065954	Tacc1	2072.7	-0.187745	0.0792771	-2.36821	0.0178745	0.139597
ENSMUSG00000002881	Nab1	1478.98	0.234513	0.0990567	2.36747	0.0179103	0.13978
ENSMUSG00000042428	Mgat3	1067.66	-0.221218	0.0934666	-2.36681	0.0179421	0.139931
ENSMUSG00000029422	Rsrc2	1429.91	0.241614	0.102151	2.36526	0.0180175	0.140422
ENSMUSG00000023009	Nckap5l	2159.09	-0.250037	0.105799	-2.36331	0.0181123	0.141063
ENSMUSG00000021906	Oxnad1	371.668	0.318068	0.134665	2.36192	0.0181806	0.141497
ENSMUSG00000029313	Aff1	1676.51	-0.187057	0.0792674	-2.35982	0.0182836	0.142004
ENSMUSG00000038664	Herc1	1473.5	-0.190315	0.080636	-2.36017	0.0182664	0.142004
ENSMUSG00000041057	Wdr43	1338.47	0.197676	0.0837641	2.35992	0.0182789	0.142004
ENSMUSG00000020661	Dnmt3a	434.474	-0.278241	0.117968	-2.3586	0.0183438	0.142136
ENSMUSG00000021576	Pdcd6	1386.14	0.230535	0.0977319	2.35885	0.0183318	0.142136
ENSMUSG00000023945	Slc5a7	50.6252	0.669516	0.2838	2.35911	0.0183188	0.142136
ENSMUSG00000026255	Efhd1	639.408	-0.281154	0.119224	-2.3582	0.0183638	0.142136
ENSMUSG00000041488	Stx3	216.643	0.377497	0.160062	2.35845	0.0183516	0.142136
ENSMUSG00000034342	Cbl	994.458	-0.226885	0.0962991	-2.35605	0.0184706	0.142865
ENSMUSG00000022995	Enah	1656.71	-0.194481	0.0826016	-2.35445	0.0185504	0.142973
ENSMUSG00000024982	Zdhhc6	1235.68	0.248698	0.105633	2.35435	0.0185551	0.142973
ENSMUSG00000026478	Lamc1	5017.93	-0.160346	0.0680978	-2.35464	0.0185409	0.142973
ENSMUSG00000028224	Nbn	692.084	0.264686	0.112422	2.35439	0.018553	0.142973
ENSMUSG00000045624	Esf1	696.298	0.342442	0.145458	2.35424	0.0185608	0.142973
ENSMUSG00000062619	2310039H08Rik	100.247	0.498168	0.21156	2.35473	0.018536	0.142973
ENSMUSG00000019897	Ccdc59	821.616	0.310353	0.131849	2.35385	0.0185799	0.143022
ENSMUSG00000025085	Ablim1	1927.9	-0.182896	0.077758	-2.35212	0.0186668	0.143397
ENSMUSG00000041881	Ndufa7	1548.02	0.202659	0.0861456	2.35252	0.0186468	0.143397
ENSMUSG00000053411	Cbx7	166.054	-0.401343	0.17062	-2.35227	0.0186593	0.143397
ENSMUSG00000002748	Baz1b	3648.57	-0.164665	0.0700547	-2.35052	0.0187474	0.143668
ENSMUSG00000003929	Zfp81	336.468	0.326391	0.138833	2.35097	0.0187247	0.143668
ENSMUSG00000028893	Sesn2	422.538	0.275419	0.117158	2.35084	0.0187312	0.143668
ENSMUSG00000031791	Tmem38a	946.311	-0.238548	0.101492	-2.3504	0.0187531	0.143668
ENSMUSG00000026484	Rnf2	1018.05	0.238259	0.101416	2.34933	0.0188075	0.143986
ENSMUSG00000048537	Phldb1	2367.32	-0.200302	0.0852856	-2.34861	0.0188438	0.144166
ENSMUSG00000002870	Mcm2	2355.55	0.181407	0.0772571	2.3481	0.0188696	0.144168
ENSMUSG00000045973	Slc25a51	1678.68	-0.185601	0.0790364	-2.3483	0.0188595	0.144168
ENSMUSG00000020021	Fgd6	134.926	-0.421741	0.179654	-2.34752	0.0188988	0.144292
ENSMUSG00000005893	Nr2c2	480.152	-0.25845	0.110137	-2.34663	0.0189443	0.144542
ENSMUSG00000035621	Midn	4190.97	-0.22628	0.0964805	-2.34534	0.0190097	0.144884
ENSMUSG00000039756	Dnttip2	1162.31	0.296519	0.126434	2.34524	0.0190149	0.144884
ENSMUSG00000066809	Gm10180	133.976	1.16409	0.496469	2.34475	0.0190401	0.144978
ENSMUSG00000034586	Hid1	862.644	-0.218606	0.0932822	-2.3435	0.0191039	0.145365
ENSMUSG00000001467	Cyp51	3920.66	0.211512	0.0903037	2.34223	0.0191687	0.14551
ENSMUSG00000021699	Pde4d	505.766	-0.251072	0.107182	-2.34248	0.0191559	0.14551
ENSMUSG00000028690	Mmachc	377.576	0.296399	0.126552	2.34212	0.0191746	0.14551
ENSMUSG00000079508	Apoo	397.713	0.281168	0.12002	2.34268	0.019146	0.14551
ENSMUSG00000035953	Pip4p1	807.515	-0.241177	0.103025	-2.34095	0.0192347	0.145867
ENSMUSG00000006369	Fbln1	1793.39	-0.187325	0.0800404	-2.34038	0.0192643	0.145935
ENSMUSG00000034771	Tle2	290.938	-0.339011	0.14486	-2.34027	0.0192696	0.145935
ENSMUSG00000063052	Lrrc40	671.289	0.310246	0.132603	2.33965	0.0193016	0.146079
ENSMUSG00000039286	Fndc3b	3233.72	-0.170565	0.0729141	-2.33926	0.0193219	0.146135
ENSMUSG00000002409	Dyrk1b	362.969	-0.345059	0.147621	-2.33747	0.0194148	0.146388
ENSMUSG00000020803	Txndc17	1733.76	0.233971	0.100111	2.33711	0.0194334	0.146388
ENSMUSG00000027236	Eif3j1	790.995	0.282475	0.120864	2.33713	0.0194322	0.146388
ENSMUSG00000028483	Snapc3	453.917	0.265193	0.11344	2.33774	0.0194008	0.146388
ENSMUSG00000032743	D430042O09Rik	287.367	-0.308083	0.131793	-2.33763	0.0194065	0.146388
ENSMUSG00000036299	BC031181	1158.54	0.209563	0.0896677	2.33711	0.0194334	0.146388
ENSMUSG00000022817	Itgb5	4459.55	-0.18004	0.0770718	-2.336	0.0194912	0.146529
ENSMUSG00000030188	Magohb	272.544	0.320314	0.137096	2.33643	0.019469	0.146529
ENSMUSG00000059479	B3gnt8	60.8275	-0.602789	0.25802	-2.33621	0.0194804	0.146529
ENSMUSG00000040918	Slc19a2	375.141	0.314975	0.134885	2.33513	0.0195364	0.146771
ENSMUSG00000066456	Hmgn3	931.923	0.239265	0.102482	2.33471	0.0195587	0.146841
ENSMUSG00000012114	Med15	1517.07	-0.222253	0.0952371	-2.33368	0.0196126	0.146848
ENSMUSG00000021366	Hivep1	616.633	-0.229074	0.0981833	-2.33313	0.0196413	0.146848
ENSMUSG00000022018	Rgcc	71.5807	-0.604431	0.259085	-2.33294	0.0196511	0.146848
ENSMUSG00000032480	Dhx30	1205.85	-0.20259	0.0867936	-2.33416	0.0195874	0.146848
ENSMUSG00000049553	Polr1a	1550.87	-0.203194	0.0870929	-2.33307	0.0196445	0.146848
ENSMUSG00000107092	Gm7993	787.774	0.332312	0.142401	2.33364	0.0196148	0.146848
ENSMUSG00000109865	Hspa14	1046.06	0.249851	0.107071	2.3335	0.0196219	0.146848
ENSMUSG00000058672	Tubb2a	6646.38	-0.162326	0.0695883	-2.33267	0.0196657	0.14686
ENSMUSG00000027088	Phospho2	397.425	0.294152	0.126149	2.33178	0.0197124	0.147111
ENSMUSG00000018819	Lsp1	2068.41	-0.177707	0.0762623	-2.33021	0.0197953	0.147218
ENSMUSG00000027342	Pcna	3441.94	0.175139	0.0751268	2.33124	0.0197405	0.147218
ENSMUSG00000027575	Arfgap1	1193.78	-0.209542	0.0899176	-2.33038	0.0197861	0.147218
ENSMUSG00000033972	Zfp944	240.243	0.354133	0.152003	2.32977	0.0198183	0.147218
ENSMUSG00000037071	Scd1	14793.4	-0.157743	0.0677062	-2.32981	0.0198161	0.147218
ENSMUSG00000040018	Cox15	764.374	0.221365	0.0949912	2.33037	0.0197864	0.147218
ENSMUSG00000056174	Col8a2	325.041	-0.373303	0.160184	-2.33047	0.0197813	0.147218
ENSMUSG00000073821	8030451A03Rik	65.1397	0.632942	0.271759	2.32905	0.0198564	0.147403
ENSMUSG00000040363	Bcor	1344.98	-0.18775	0.080642	-2.32819	0.0199019	0.147644
ENSMUSG00000028455	Stoml2	997.735	0.220561	0.0947534	2.32774	0.019926	0.147726
ENSMUSG00000030612	Mrpl46	305.909	0.297019	0.127631	2.32716	0.0199565	0.147854
ENSMUSG00000020814	Mxra7	2917.47	-0.215289	0.0925528	-2.32612	0.0200119	0.147969
ENSMUSG00000026459	Myog	6990.13	-0.184974	0.0795062	-2.32653	0.0199901	0.147969
ENSMUSG00000031078	Cttn	4380.34	-0.17919	0.077057	-2.32543	0.0200491	0.147969
ENSMUSG00000034875	Nudt19	405.309	0.36418	0.15661	2.32539	0.0200509	0.147969
ENSMUSG00000060126	Tpt1	49335.1	0.202543	0.0870833	2.32585	0.0200266	0.147969
ENSMUSG00000064370	mt-Cytb	71148.6	0.2072	0.0891	2.32548	0.0200464	0.147969
ENSMUSG00000034781	Gna11	2906.56	-0.176525	0.0759989	-2.32273	0.0201935	0.148924
ENSMUSG00000020027	Socs2	1586.72	-0.219044	0.0943391	-2.32188	0.0202396	0.149166
ENSMUSG00000022052	Ppp2r2a	1879.65	0.228572	0.0984544	2.32161	0.0202542	0.149176
ENSMUSG00000032413	Rasa2	298.122	0.305322	0.131554	2.32089	0.0202928	0.149363
ENSMUSG00000027091	Zc3h15	2214.58	0.190108	0.0819376	2.32016	0.0203322	0.149555
ENSMUSG00000027861	Casq2	1166.61	-0.260358	0.112326	-2.31788	0.0204558	0.150268
ENSMUSG00000047878	A4galt	568.608	-0.248456	0.107185	-2.31801	0.0204487	0.150268
ENSMUSG00000018570	2810408A11Rik	63.6474	0.62718	0.270638	2.31741	0.0204814	0.150357
ENSMUSG00000024319	Vps52	1008.97	-0.202498	0.087448	-2.31564	0.020578	0.150771
ENSMUSG00000037370	Enpp1	2143.03	-0.200953	0.0867733	-2.31584	0.0205672	0.150771
ENSMUSG00000069094	Pde7a	637.504	0.242835	0.10485	2.31603	0.0205566	0.150771
ENSMUSG00000027115	Kif18a	360.739	0.334741	0.144573	2.31538	0.020592	0.150776
ENSMUSG00000020034	Tcp11l2	303.742	-0.29899	0.129165	-2.31478	0.0206249	0.150903
ENSMUSG00000028648	Ndufs5	886.453	0.222354	0.0960698	2.3145	0.0206402	0.150903
ENSMUSG00000034573	Ptpn13	981.261	-0.204467	0.088352	-2.31423	0.0206549	0.150903
ENSMUSG00000040473	Cfap69	121.552	0.438827	0.189633	2.31409	0.020663	0.150903
ENSMUSG00000004980	Hnrnpa2b1	16804.5	0.156919	0.067842	2.31301	0.0207219	0.151091
ENSMUSG00000039891	Txlnb	70.3264	-0.584526	0.252704	-2.31308	0.020718	0.151091
ENSMUSG00000039911	Spsb1	215.912	-0.359779	0.155554	-2.31288	0.020729	0.151091
ENSMUSG00000027677	Ttc14	916.695	0.236056	0.102111	2.31177	0.0207902	0.151439
ENSMUSG00000028578	Caap1	245.171	0.414784	0.179452	2.3114	0.0208109	0.151492
ENSMUSG00000027582	Zgpat	312.935	-0.304865	0.131918	-2.31101	0.020832	0.151547
ENSMUSG00000029475	Kdm2b	529.539	-0.26207	0.113454	-2.30991	0.0208929	0.151874
ENSMUSG00000032536	Trak1	1963.16	-0.192353	0.0832802	-2.30971	0.020904	0.151874
ENSMUSG00000023883	Phf10	1211.67	0.282559	0.122385	2.30878	0.0209559	0.151875
ENSMUSG00000025150	Cbr2	1693.68	-0.219734	0.0951701	-2.30886	0.0209514	0.151875
ENSMUSG00000027763	Mbnl1	4830.8	0.232612	0.100723	2.30943	0.0209197	0.151875
ENSMUSG00000037315	Jade3	258.924	0.3182	0.137826	2.3087	0.0209603	0.151875
ENSMUSG00000042167	Papd4	809.962	0.220467	0.0955025	2.3085	0.0209715	0.151875
ENSMUSG00000015850	Adamtsl4	256.551	-0.351987	0.152554	-2.30729	0.0210385	0.152244
ENSMUSG00000022466	Rpap3	628.98	0.248281	0.107628	2.30685	0.0210631	0.152244
ENSMUSG00000031672	Got2	3552.66	0.189925	0.0823231	2.30707	0.0210507	0.152244
ENSMUSG00000015095	Fbxw5	792.909	-0.24711	0.107164	-2.30591	0.0211156	0.152496
ENSMUSG00000056481	Cd248	729.043	-0.258296	0.112023	-2.30574	0.021125	0.152496
ENSMUSG00000025223	Ldb1	1385.61	-0.223615	0.0970783	-2.30345	0.0212537	0.153248
ENSMUSG00000038145	Snrk	376.066	-0.286879	0.124546	-2.3034	0.0212565	0.153248
ENSMUSG00000030681	Mvp	1830.71	-0.195818	0.0850343	-2.30282	0.0212892	0.153386
ENSMUSG00000016921	Srsf6	5110.05	0.158787	0.068977	2.30202	0.0213339	0.153511
ENSMUSG00000022146	Osmr	677.891	0.261846	0.113742	2.3021	0.0213298	0.153511
ENSMUSG00000002325	Irf9	1116.88	0.268457	0.116669	2.30101	0.0213913	0.153786
ENSMUSG00000043733	Ptpn11	4399.57	-0.16872	0.0733289	-2.30086	0.0213994	0.153786
ENSMUSG00000020216	Jsrp1	899.814	-0.235228	0.102266	-2.30017	0.0214388	0.153971
ENSMUSG00000025532	Crcp	634.73	0.245127	0.106611	2.29927	0.0214895	0.154237
ENSMUSG00000071054	Safb	2562.41	-0.190333	0.0827987	-2.29874	0.0215197	0.154354
ENSMUSG00000006058	Snf8	1002.28	0.212885	0.0926455	2.29784	0.0215709	0.154367
ENSMUSG00000022019	Tdrd3	667.146	0.225753	0.0982399	2.29798	0.0215629	0.154367
ENSMUSG00000031398	Plxna3	839.398	-0.226031	0.0983468	-2.29831	0.0215444	0.154367
ENSMUSG00000038816	Ctnnal1	562.481	0.254258	0.110672	2.29741	0.0215955	0.154367
ENSMUSG00000038861	Pi4kb	1008.85	-0.216014	0.0940384	-2.29708	0.0216143	0.154367
ENSMUSG00000054405	Dnajc8	2063.01	0.194917	0.0848563	2.29702	0.0216175	0.154367
ENSMUSG00000055489	Ano5	922.673	-0.266962	0.116204	-2.29736	0.0215985	0.154367
ENSMUSG00000004951	Hspb1	13261.9	-0.208537	0.0908035	-2.29657	0.0216434	0.154455
ENSMUSG00000037286	Stag1	1376.36	0.222208	0.0968316	2.29479	0.0217453	0.154986
ENSMUSG00000071547	Nt5dc2	2940.85	-0.178047	0.077585	-2.29486	0.0217411	0.154986
ENSMUSG00000048782	Insc	70.8686	-0.559819	0.244016	-2.29418	0.0217799	0.155133
ENSMUSG00000018378	Cuedc1	869.518	-0.230583	0.100591	-2.29227	0.02189	0.155524
ENSMUSG00000027379	Bub1	1627.93	0.267418	0.11663	2.29288	0.0218549	0.155524
ENSMUSG00000038020	Rapgefl1	111.832	-0.44901	0.195868	-2.29241	0.021882	0.155524
ENSMUSG00000039463	Slc9a8	808.783	-0.237853	0.103747	-2.29264	0.0218687	0.155524
ENSMUSG00000032262	Elovl4	109.275	0.459709	0.200681	2.29074	0.0219786	0.156055
ENSMUSG00000021036	Sptlc2	1642.62	0.219267	0.0957415	2.2902	0.0220097	0.156178
ENSMUSG00000024807	Syvn1	1043.71	-0.21028	0.0918645	-2.28902	0.0220783	0.156401
ENSMUSG00000029614	Rpl6	18156.9	0.147822	0.0645809	2.28894	0.0220829	0.156401
ENSMUSG00000046822	Slc39a3	780.038	-0.306508	0.133899	-2.28911	0.022073	0.156401
ENSMUSG00000025959	Klf7	311.62	-0.293536	0.12829	-2.28807	0.0221335	0.156464
ENSMUSG00000029467	Atp2a2	6637.37	-0.153519	0.0670931	-2.28814	0.0221293	0.156464
ENSMUSG00000038525	Armc10	652.375	0.255014	0.111433	2.2885	0.0221083	0.156464
ENSMUSG00000002265	Peg3	7195.21	-0.221625	0.0969451	-2.28609	0.0222489	0.156478
ENSMUSG00000026946	Nmi	106.032	0.51662	0.225928	2.28665	0.0222161	0.156478
ENSMUSG00000028098	Rnf115	793.264	0.249503	0.109071	2.28753	0.0221649	0.156478
ENSMUSG00000029169	Dhx15	4416.57	0.17253	0.0754747	2.28593	0.0222586	0.156478
ENSMUSG00000035297	Cops4	1792.87	0.195629	0.0855575	2.28652	0.022224	0.156478
ENSMUSG00000036309	Skp1a	4737.38	0.177139	0.0774759	2.28638	0.022232	0.156478
ENSMUSG00000037624	Kcnk2	134.916	0.427845	0.187133	2.28631	0.022236	0.156478
ENSMUSG00000041238	Rbbp8	884.386	0.251637	0.110083	2.28589	0.0222606	0.156478
ENSMUSG00000057346	Apol9a	1797.03	0.258752	0.113187	2.28605	0.0222512	0.156478
ENSMUSG00000038388	Mpp6	618.083	0.279502	0.12232	2.28499	0.0223132	0.156749
ENSMUSG00000037851	Iars	2770.65	0.212704	0.0931001	2.28468	0.0223315	0.15678
ENSMUSG00000005506	Celf1	3091.93	-0.168141	0.0736213	-2.28387	0.0223794	0.156816
ENSMUSG00000015880	Ncapg	1257.55	0.257376	0.112683	2.28407	0.0223674	0.156816
ENSMUSG00000021759	Plpp1	1030.97	-0.197916	0.0866665	-2.28365	0.0223924	0.156816
ENSMUSG00000051853	Arf3	5596.3	-0.17608	0.0770972	-2.28386	0.0223795	0.156816
ENSMUSG00000039361	Picalm	3685.71	0.180792	0.0791798	2.28332	0.0224118	0.156855
ENSMUSG00000036644	Tbc1d9b	1976.81	-0.19148	0.0838906	-2.28249	0.0224603	0.156901
ENSMUSG00000059495	Arhgef12	2248.92	-0.174843	0.0765867	-2.28294	0.0224341	0.156901
ENSMUSG00000068196	Col8a1	2236.31	0.18871	0.0826689	2.28272	0.0224471	0.156901
ENSMUSG00000002104	Rapsn	1754.51	-0.213827	0.0937303	-2.28131	0.0225304	0.157293
ENSMUSG00000021823	Vcl	5515.71	-0.191319	0.0838783	-2.28091	0.0225538	0.157359
ENSMUSG00000040242	Fgfr1op2	1628.22	0.237751	0.104252	2.28055	0.022575	0.15741
ENSMUSG00000031585	Gtf2e2	796.517	0.227419	0.099753	2.27982	0.0226186	0.157616
ENSMUSG00000016257	Prelid3b	1478.59	0.193329	0.084825	2.27915	0.0226583	0.157795
ENSMUSG00000039835	Nhsl1	1500.15	-0.18378	0.0806631	-2.27836	0.0227049	0.158021
ENSMUSG00000006958	Chrd	142.554	-0.425871	0.187003	-2.27734	0.0227657	0.158248
ENSMUSG00000020883	Fbxl20	549.542	-0.280213	0.123056	-2.27711	0.0227796	0.158248
ENSMUSG00000105987	AI506816	7315.43	0.16533	0.0726007	2.27725	0.0227711	0.158248
ENSMUSG00000054150	Syne3	952.168	-0.234546	0.103134	-2.27418	0.0229553	0.15937
ENSMUSG00000016756	Cmah	941.352	-0.261966	0.115257	-2.27288	0.0230332	0.159812
ENSMUSG00000002297	Dbf4	1068.1	0.215771	0.0949871	2.27158	0.0231117	0.160258
ENSMUSG00000040263	Klhdc4	679.013	0.241914	0.106507	2.27134	0.0231262	0.16026
ENSMUSG00000035642	Aamdc	309.355	-0.320107	0.141077	-2.26902	0.0232672	0.161044
ENSMUSG00000041431	Ccnb1	2986.77	0.166295	0.0732899	2.26901	0.023268	0.161044
ENSMUSG00000040321	Zfp770	411.189	0.283023	0.124747	2.26877	0.0232825	0.161046
ENSMUSG00000026131	Dst	6196.29	-0.25342	0.111753	-2.26767	0.0233495	0.161322
ENSMUSG00000027230	Creb3l1	2749.08	-0.162541	0.0716902	-2.26727	0.023374	0.161322
ENSMUSG00000031734	Irx3	436.524	-0.296689	0.130852	-2.26737	0.0233678	0.161322
ENSMUSG00000075595	Zfp652	660.746	-0.237883	0.104925	-2.26717	0.0233797	0.161322
ENSMUSG00000027433	Xrn2	2450.27	0.174214	0.0768694	2.26637	0.023429	0.161562
ENSMUSG00000064367	mt-Nd5	31993.5	0.200889	0.088692	2.26502	0.0235117	0.162033
ENSMUSG00000040209	Zfp704	750.451	-0.256587	0.113303	-2.26461	0.0235366	0.162106
ENSMUSG00000000440	Pparg	230.032	0.354231	0.156469	2.2639	0.0235804	0.162136
ENSMUSG00000031245	Hmgn5	372.319	0.337357	0.149009	2.264	0.0235744	0.162136
ENSMUSG00000053012	Krcc1	1220.17	0.208293	0.0920088	2.26384	0.0235842	0.162136
ENSMUSG00000030956	Fam53b	310.07	-0.296085	0.13081	-2.26348	0.0236061	0.162188
ENSMUSG00000034390	Cmip	574.61	-0.235694	0.104155	-2.26292	0.0236406	0.162325
ENSMUSG00000004317	Clcn5	4845.67	-0.167226	0.0739248	-2.2621	0.023691	0.162461
ENSMUSG00000021131	Erh	3013.53	0.176377	0.0779823	2.26176	0.0237125	0.162461
ENSMUSG00000027699	Ect2	1777.46	0.196616	0.0869341	2.26167	0.023718	0.162461
ENSMUSG00000029486	Mrpl1	455.289	0.284256	0.125682	2.26171	0.0237154	0.162461
ENSMUSG00000019158	Tmem160	299.44	-0.446659	0.197537	-2.26114	0.0237507	0.162583
ENSMUSG00000079020	Slc45a4	889.21	-0.218393	0.096595	-2.26091	0.0237648	0.162583
ENSMUSG00000034795	Ccdc122	137.132	0.419247	0.185459	2.26059	0.0237847	0.16262
ENSMUSG00000001036	Epn2	1223.82	-0.203073	0.0898562	-2.25998	0.0238228	0.162764
ENSMUSG00000022945	Chaf1b	570.998	0.241197	0.106734	2.25978	0.0238346	0.162764
ENSMUSG00000036181	Hist1h1c	819.953	-0.24417	0.108115	-2.25844	0.0239183	0.163008
ENSMUSG00000040260	Daam2	694.309	-0.223817	0.0990861	-2.25881	0.0238949	0.163008
ENSMUSG00000042292	Mkl1	1449.04	-0.203005	0.0898815	-2.25858	0.0239092	0.163008
ENSMUSG00000055240	Zfp101	269.102	0.39686	0.175748	2.25812	0.0239379	0.163008
ENSMUSG00000059920	4930453N24Rik	601.402	0.269082	0.119166	2.25805	0.0239428	0.163008
ENSMUSG00000002799	Jag2	1503.81	-0.227985	0.101002	-2.25724	0.023993	0.163251
ENSMUSG00000027454	Gins1	277.204	0.308337	0.13664	2.25656	0.0240357	0.163442
ENSMUSG00000025170	Rab40b	107.894	-0.476046	0.211048	-2.25563	0.024094	0.163641
ENSMUSG00000060716	Plekhh1	167.794	-0.367735	0.163019	-2.25578	0.0240845	0.163641
ENSMUSG00000037791	Phf12	921.316	-0.204346	0.0906105	-2.25522	0.0241197	0.163717
ENSMUSG00000027076	Timm10	244.985	0.315167	0.139772	2.25486	0.0241423	0.163772
ENSMUSG00000021650	Ptcd2	917.38	0.216113	0.0958977	2.25358	0.0242225	0.163915
ENSMUSG00000026890	Lhx6	176.813	-0.359923	0.1597	-2.25374	0.0242123	0.163915
ENSMUSG00000037031	Tspan15	1516.72	-0.215413	0.0956062	-2.25313	0.0242509	0.163915
ENSMUSG00000038807	Rap1gap2	465.093	-0.258662	0.114781	-2.25352	0.0242264	0.163915
ENSMUSG00000054280	Prr14l	646.573	-0.251894	0.111755	-2.25398	0.0241976	0.163915
ENSMUSG00000067365	Tmem128	593.516	0.24838	0.110234	2.25321	0.0242458	0.163915
ENSMUSG00000038975	Rabggtb	1392.29	0.184799	0.0820328	2.25275	0.0242752	0.163981
ENSMUSG00000024646	Cyb5a	657.329	0.239678	0.106424	2.2521	0.024316	0.164159
ENSMUSG00000037139	Myom3	386.951	-0.30592	0.135868	-2.25159	0.024348	0.164276
ENSMUSG00000022263	Trio	2481.56	-0.173401	0.0770483	-2.25056	0.0244136	0.16462
ENSMUSG00000034684	Sema3f	97.4876	-0.527888	0.234725	-2.24897	0.0245146	0.164906
ENSMUSG00000038604	Ripor1	1530.84	-0.185845	0.0826105	-2.24965	0.024471	0.164906
ENSMUSG00000050029	Rap2c	1119.16	0.198357	0.0881933	2.24912	0.024505	0.164906
ENSMUSG00000071647	Eml3	313.422	-0.294996	0.131164	-2.24906	0.0245089	0.164906
ENSMUSG00000018166	Erbb3	613.419	-0.234844	0.104437	-2.24867	0.0245335	0.164934
ENSMUSG00000033287	Kctd17	1830.89	-0.250681	0.111503	-2.2482	0.0245635	0.164971
ENSMUSG00000045672	Col27a1	59.3303	-0.598233	0.266103	-2.24812	0.0245682	0.164971
ENSMUSG00000091183	Gm5141	53.7643	0.700375	0.31161	2.2476	0.0246017	0.165097
ENSMUSG00000040356	Skiv2l	1458.26	-0.188469	0.0838767	-2.24698	0.0246416	0.165201
ENSMUSG00000042116	Vwa1	89.9747	-0.523542	0.233007	-2.2469	0.0246465	0.165201
ENSMUSG00000022858	Tra2b	2744.72	0.180233	0.0802822	2.24499	0.0247689	0.165725
ENSMUSG00000022865	Cxadr	134.313	0.429239	0.191193	2.24505	0.0247647	0.165725
ENSMUSG00000064349	mt-Tc	132.212	0.495584	0.22075	2.245	0.0247683	0.165725
ENSMUSG00000025245	Lztfl1	297.948	0.330763	0.147402	2.24395	0.0248356	0.165876
ENSMUSG00000053398	Phgdh	3360.62	0.171911	0.076606	2.2441	0.024826	0.165876
ENSMUSG00000081534	Slc48a1	1776.42	-0.186371	0.083054	-2.24397	0.0248342	0.165876
ENSMUSG00000021768	Dusp13	180.616	-0.376597	0.167966	-2.24209	0.0249552	0.166229
ENSMUSG00000025492	Ifitm3	9109.27	0.18028	0.0803809	2.24282	0.0249085	0.166229
ENSMUSG00000029674	Limk1	1742.69	-0.192142	0.0856884	-2.24234	0.0249395	0.166229
ENSMUSG00000039323	Igfbp2	16216.4	-0.197777	0.0882154	-2.24198	0.0249624	0.166229
ENSMUSG00000043391	2510009E07Rik	515.999	-0.241842	0.107857	-2.24225	0.0249454	0.166229
ENSMUSG00000022377	Asap1	2943.68	-0.158988	0.0709462	-2.24097	0.0250282	0.166527
ENSMUSG00000024500	Ppp2r2b	207.483	-0.331351	0.147913	-2.24017	0.0250796	0.166527
ENSMUSG00000028066	Pmf1	792.123	0.248373	0.110889	2.23984	0.0251015	0.166527
ENSMUSG00000036214	Znrd1as	97.8478	0.534526	0.238583	2.24042	0.0250635	0.166527
ENSMUSG00000042626	Shc1	2905.25	-0.196495	0.087742	-2.23947	0.0251256	0.166527
ENSMUSG00000052485	Tmem171	60.2173	0.588132	0.262557	2.24001	0.02509	0.166527
ENSMUSG00000057614	Gnai1	111.563	0.46994	0.209818	2.23976	0.0251068	0.166527
ENSMUSG00000081094	Rpl19-ps11	157.783	0.450798	0.201283	2.23962	0.0251154	0.166527
ENSMUSG00000031785	Adgrg1	264.461	-0.350272	0.156514	-2.23795	0.0252241	0.167082
ENSMUSG00000000561	Wdr77	689.003	0.224182	0.100198	2.23739	0.0252608	0.167226
ENSMUSG00000029231	Pdgfra	250.957	-0.310736	0.138911	-2.23693	0.0252907	0.167228
ENSMUSG00000038065	Mturn	254.398	-0.315705	0.141128	-2.23701	0.0252855	0.167228
ENSMUSG00000002459	Rgs20	148.744	0.425655	0.190501	2.2344	0.0254565	0.168225
ENSMUSG00000017404	Rpl19	12527.1	0.146653	0.0656591	2.23355	0.0255129	0.168499
ENSMUSG00000011254	Thg1l	474.734	0.280828	0.12585	2.23144	0.0256518	0.16892
ENSMUSG00000016262	Sertad4	2595.64	-0.177794	0.0796743	-2.23151	0.0256476	0.16892
ENSMUSG00000026924	Sec16a	1892.58	-0.190245	0.0852363	-2.23197	0.025617	0.16892
ENSMUSG00000027405	Nop56	2605.52	0.195616	0.0876537	2.23169	0.0256353	0.16892
ENSMUSG00000042097	Zfp239	146.436	0.40431	0.181145	2.23197	0.0256167	0.16892
ENSMUSG00000046688	Tifa	105.195	-0.463295	0.207655	-2.23108	0.0256757	0.168979
ENSMUSG00000090110	Cmc4	48.71	0.633581	0.284088	2.23023	0.0257323	0.169253
ENSMUSG00000053128	Rnf26	85.9106	-0.630743	0.282883	-2.2297	0.0257676	0.169386
ENSMUSG00000021253	Tgfb3	2320.08	-0.168646	0.0756686	-2.22875	0.0258307	0.169632
ENSMUSG00000041037	Irgq	852.226	-0.233507	0.104774	-2.22868	0.0258351	0.169632
ENSMUSG00000037348	Paqr7	292.197	-0.354406	0.159181	-2.22644	0.0259846	0.170514
ENSMUSG00000026655	Fam107b	1003.42	0.229583	0.103172	2.22524	0.0260651	0.170942
ENSMUSG00000063904	Dpp3	1749.81	-0.190844	0.0857983	-2.22433	0.0261262	0.171243
ENSMUSG00000025790	Slco3a1	834.624	-0.215527	0.0969132	-2.22392	0.0261538	0.171324
ENSMUSG00000029207	Apbb2	1625.21	0.178568	0.0803235	2.2231	0.0262088	0.171485
ENSMUSG00000029512	Ulk1	1118.84	-0.204446	0.0919621	-2.22316	0.0262052	0.171485
ENSMUSG00000022389	Tef	2087.15	-0.193843	0.0872052	-2.22284	0.0262269	0.171504
ENSMUSG00000024969	Mark2	1751.69	-0.213314	0.0959863	-2.22234	0.0262605	0.171624
ENSMUSG00000014932	Yes1	764.292	0.26694	0.120146	2.22181	0.0262964	0.171658
ENSMUSG00000030172	Erc1	939.337	-0.221065	0.0994974	-2.22181	0.0262959	0.171658
ENSMUSG00000021583	Erap1	623.195	0.247598	0.111477	2.22107	0.0263464	0.171786
ENSMUSG00000040842	Szrd1	2141.01	-0.260885	0.117457	-2.22111	0.0263433	0.171786
ENSMUSG00000025066	Sfr1	3316.32	0.178116	0.0802357	2.21991	0.0264251	0.172
ENSMUSG00000037419	Endod1	668.395	0.23572	0.106178	2.22005	0.0264156	0.172
ENSMUSG00000038302	Afg1l	225.121	-0.326016	0.146844	-2.22015	0.0264086	0.172
ENSMUSG00000022098	Bmp1	4922.7	-0.167626	0.0755996	-2.21729	0.0266033	0.17286
ENSMUSG00000029684	Wasl	1360.93	0.188683	0.0850847	2.21759	0.0265826	0.17286
ENSMUSG00000030499	Kctd15	433.564	-0.258841	0.116731	-2.21741	0.0265952	0.17286
ENSMUSG00000033713	Foxn3	784.498	-0.242227	0.109355	-2.21505	0.0267567	0.173756
ENSMUSG00000044864	Ankrd50	1836.27	-0.170423	0.0769508	-2.2147	0.0267805	0.173811
ENSMUSG00000041695	Kcnj2	396.392	-0.257402	0.116258	-2.21406	0.0268249	0.173998
ENSMUSG00000027162	Lin7c	1082.07	0.232817	0.10517	2.21373	0.0268474	0.174044
ENSMUSG00000020530	Ggnbp2	1726.94	0.196094	0.088605	2.21313	0.0268887	0.174211
ENSMUSG00000029686	Cul1	2690.08	0.196849	0.0889599	2.21278	0.0269125	0.174265
ENSMUSG00000032816	Igdcc4	354.288	-0.267298	0.120813	-2.21249	0.0269329	0.174297
ENSMUSG00000000126	Wnt9a	275.469	-0.298607	0.13501	-2.21175	0.0269841	0.174528
ENSMUSG00000022400	Rbx1	3056.48	0.176286	0.0797298	2.21105	0.0270326	0.174695
ENSMUSG00000059555	Tor4a	696.721	0.220087	0.0995449	2.21093	0.0270409	0.174695
ENSMUSG00000030342	Cd9	7355.84	0.157575	0.0712895	2.21036	0.0270802	0.174836
ENSMUSG00000044934	Zfp367	652.926	0.254949	0.115353	2.21016	0.0270939	0.174836
ENSMUSG00000023025	Larp4	2418.75	0.204802	0.0926963	2.20939	0.0271476	0.174984
ENSMUSG00000059775	Rps26-ps1	1919.33	0.858272	0.388467	2.20938	0.0271479	0.174984
ENSMUSG00000021218	Gdi2	8914.83	0.197085	0.0892425	2.20842	0.0272147	0.175214
ENSMUSG00000028541	B4galt2	802.279	-0.260992	0.118173	-2.20856	0.0272054	0.175214
ENSMUSG00000004319	Clcn3	1051.79	0.199369	0.0903067	2.20769	0.0272662	0.175345
ENSMUSG00000039648	Kyat1	88.279	-0.481514	0.218096	-2.20781	0.0272578	0.175345
ENSMUSG00000005054	Cstb	1645.24	0.193547	0.0877025	2.20685	0.0273242	0.175618
ENSMUSG00000016984	Etaa1	360.733	0.33316	0.151036	2.20583	0.0273957	0.175977
ENSMUSG00000052105	Mtcl1	704.966	-0.248432	0.11266	-2.20514	0.0274441	0.176187
ENSMUSG00000024012	Mtch1	6404.73	-0.196433	0.089103	-2.20456	0.0274853	0.176351
ENSMUSG00000021556	Golm1	448.422	-0.258351	0.117214	-2.2041	0.027517	0.176454
ENSMUSG00000020641	Rsad2	60.7545	1.62121	0.735687	2.20367	0.0275475	0.176549
ENSMUSG00000001473	Tubb6	5886.12	-0.168313	0.076408	-2.20282	0.0276074	0.176692
ENSMUSG00000015714	Cers2	3861.28	0.154274	0.0700462	2.20246	0.0276327	0.176692
ENSMUSG00000024462	Gabbr1	474.044	-0.258114	0.117187	-2.20258	0.0276242	0.176692
ENSMUSG00000036371	Serbp1	11090.7	0.162857	0.0739285	2.2029	0.0276015	0.176692
ENSMUSG00000021824	Ap3m1	1650.59	0.225016	0.102238	2.20089	0.0277436	0.1773
ENSMUSG00000039656	Rxrb	882.51	-0.286159	0.130046	-2.20044	0.0277756	0.177304
ENSMUSG00000040044	Orc3	986.838	0.253772	0.115324	2.20051	0.0277707	0.177304
ENSMUSG00000030754	Copb1	3768.64	0.173752	0.0789897	2.19968	0.0278297	0.177549
ENSMUSG00000025212	Sfxn3	2044.24	-0.16799	0.0764087	-2.19857	0.0279084	0.177906
ENSMUSG00000040767	Snrnp25	264.975	-0.319729	0.145434	-2.19845	0.0279174	0.177906
ENSMUSG00000022419	Deptor	1807.55	-0.174974	0.0796329	-2.19726	0.0280022	0.178345
ENSMUSG00000034614	Pik3ip1	190.78	-0.366065	0.166686	-2.19613	0.0280824	0.178755
ENSMUSG00000021302	Ggps1	778.196	0.252345	0.114965	2.19496	0.0281664	0.178978
ENSMUSG00000021737	Psmd6	2593.76	0.168903	0.0769525	2.1949	0.0281709	0.178978
ENSMUSG00000036819	Jmjd4	241.895	-0.308731	0.140627	-2.19539	0.0281357	0.178978
ENSMUSG00000058230	Arhgap35	2479.59	-0.169658	0.0773013	-2.19476	0.028181	0.178978
ENSMUSG00000046573	Lyrm4	147.845	0.427181	0.194684	2.19423	0.0282187	0.179116
ENSMUSG00000061603	Akap6	918.302	-0.211091	0.0962217	-2.1938	0.0282496	0.179212
ENSMUSG00000025362	Rps26	10466.1	0.220118	0.100347	2.19357	0.0282666	0.179218
ENSMUSG00000034295	Fhod3	366.843	-0.270846	0.123525	-2.19264	0.0283333	0.17954
ENSMUSG00000024079	Eif2ak2	1124.72	0.304232	0.138787	2.19208	0.0283739	0.179696
ENSMUSG00000022074	Tnfrsf10b	795.743	0.233048	0.106367	2.19098	0.0284534	0.179774
ENSMUSG00000024587	Nars	4692.12	0.170923	0.0779999	2.19132	0.0284287	0.179774
ENSMUSG00000029461	Fam168a	1781.99	-0.172629	0.078783	-2.19119	0.0284379	0.179774
ENSMUSG00000036097	Slf2	2368.64	-0.18895	0.0862468	-2.1908	0.028466	0.179774
ENSMUSG00000046876	Atxn1	610.274	-0.223205	0.101877	-2.19093	0.0284569	0.179774
ENSMUSG00000050541	Adra1b	71.0209	-0.533946	0.243757	-2.19049	0.0284891	0.179818
ENSMUSG00000030407	Qpctl	326.949	-0.290769	0.132766	-2.19008	0.0285188	0.179905
ENSMUSG00000038416	Cdc16	1795.45	0.171968	0.0785403	2.18956	0.0285565	0.180042
ENSMUSG00000028042	Zbtb7b	900.004	-0.264573	0.12086	-2.18909	0.0285906	0.180139
ENSMUSG00000028583	Pdpn	2942.95	0.187105	0.0854787	2.1889	0.0286039	0.180139
ENSMUSG00000025544	Tm9sf2	3501.98	0.157078	0.0718204	2.18709	0.0287358	0.180767
ENSMUSG00000028037	Ifi44	428.729	1.12889	0.516133	2.18721	0.028727	0.180767
ENSMUSG00000056679	Gpr173	90.3225	-0.46938	0.214653	-2.18669	0.0287651	0.18085
ENSMUSG00000025935	Tram1	3041.92	0.217361	0.0994143	2.18642	0.0287852	0.180876
ENSMUSG00000030107	Usp18	266.493	0.979203	0.448042	2.18552	0.028851	0.181087
ENSMUSG00000044795	Cyb5d1	395.671	-0.288668	0.132079	-2.18557	0.0288473	0.181087
ENSMUSG00000029534	St7	250.725	0.314121	0.143788	2.18461	0.0289177	0.181404
ENSMUSG00000036934	4921524J17Rik	497.159	0.251453	0.115123	2.18421	0.0289471	0.181488
ENSMUSG00000006782	Cnp	578.801	-0.238825	0.109381	-2.18341	0.0290055	0.181752
ENSMUSG00000029030	Tprgl	1438.49	-0.195189	0.0894145	-2.18297	0.0290378	0.181753
ENSMUSG00000033207	Mamdc2	600.662	-0.219987	0.100767	-2.18311	0.0290274	0.181753
ENSMUSG00000034430	Zxdc	426.392	-0.257965	0.118192	-2.1826	0.0290655	0.181825
ENSMUSG00000039662	Icmt	1701.7	-0.214344	0.0982485	-2.18166	0.0291349	0.182158
ENSMUSG00000025364	Pa2g4	4408.97	0.159914	0.0733201	2.18104	0.0291801	0.182339
ENSMUSG00000020572	Nampt	1352.47	0.246384	0.113057	2.17929	0.0293103	0.182894
ENSMUSG00000028348	Cavin4	1304.24	-0.190984	0.087634	-2.17933	0.0293068	0.182894
ENSMUSG00000038034	Igsf8	1858.41	-0.199069	0.0913502	-2.17919	0.0293177	0.182894
ENSMUSG00000084957	Bbip1	469.779	0.264287	0.121319	2.17844	0.029373	0.183138
ENSMUSG00000054099	Slc25a40	324.975	0.30837	0.141571	2.17821	0.0293908	0.183147
ENSMUSG00000026313	Hdac4	933.921	-0.244206	0.112159	-2.17733	0.0294563	0.183454
ENSMUSG00000019814	Ltv1	845.136	0.209173	0.0960816	2.17704	0.0294777	0.183485
ENSMUSG00000020175	Rab36	86.6488	-0.507053	0.233082	-2.17543	0.0295978	0.18403
ENSMUSG00000037325	Bbs7	187.05	0.365505	0.168012	2.17547	0.0295949	0.18403
ENSMUSG00000031848	Lsm4	1153.6	-0.227771	0.10476	-2.17422	0.0296884	0.184491
ENSMUSG00000021774	Ube2e1	447.308	0.265894	0.122326	2.17366	0.0297308	0.184652
ENSMUSG00000021891	Mettl6	520.983	0.2306	0.106124	2.17292	0.0297865	0.184896
ENSMUSG00000106864	Gtf3c2	600.371	0.248089	0.114269	2.1711	0.0299236	0.185645
ENSMUSG00000037236	Matr3	3630.8	0.213156	0.09822	2.17019	0.0299925	0.185842
ENSMUSG00000051098	Mblac2	133.251	0.418929	0.193015	2.17045	0.0299725	0.185842
ENSMUSG00000089726	Mir17hg	78.3223	0.521217	0.240189	2.17003	0.0300049	0.185842
ENSMUSG00000031660	Brd7	1713.57	0.20518	0.0945802	2.16937	0.0300542	0.186045
ENSMUSG00000022390	Zc3h7b	2522.56	-0.164371	0.0758056	-2.16832	0.0301342	0.186438
ENSMUSG00000047735	Samd9l	778.864	0.635705	0.293228	2.16795	0.0301622	0.186508
ENSMUSG00000050705	2310061I04Rik	312.466	0.271758	0.125369	2.16766	0.0301847	0.186545
ENSMUSG00000022867	Usp25	1127.91	0.246735	0.113845	2.1673	0.0302121	0.186612
ENSMUSG00000035891	Cerk	966.306	-0.191019	0.0881475	-2.16704	0.0302322	0.186631
ENSMUSG00000045934	Mtmr11	289.9	-0.294782	0.136043	-2.16682	0.0302483	0.186631
ENSMUSG00000019539	Rcn3	1788.71	-0.18986	0.0876393	-2.16638	0.0302819	0.186646
ENSMUSG00000032637	Atxn2l	2242.99	-0.22934	0.105864	-2.16636	0.030284	0.186646
ENSMUSG00000004791	Pgf	872.205	-0.20629	0.0952897	-2.16487	0.0303979	0.187135
ENSMUSG00000041598	Cdc42ep4	654.821	-0.264768	0.122295	-2.165	0.0303879	0.187135
ENSMUSG00000047044	D030056L22Rik	532.277	0.256285	0.118395	2.16467	0.0304132	0.187135
ENSMUSG00000045838	Ccdc9b	808.249	-0.203525	0.0940363	-2.16432	0.0304397	0.187196
ENSMUSG00000039367	Sec24c	3256	-0.156252	0.0722295	-2.16327	0.0305204	0.18759
ENSMUSG00000029777	Gars	4266.58	0.194209	0.0898178	2.16226	0.0305981	0.187964
ENSMUSG00000054843	Atrnl1	863.614	-0.200583	0.0927784	-2.16195	0.0306217	0.187986
ENSMUSG00000096403	Gm9825	554.064	0.28183	0.130369	2.16178	0.030635	0.187986
ENSMUSG00000051255	Gm6563	341.149	0.351214	0.162503	2.16127	0.0306741	0.188124
ENSMUSG00000028773	Fabp3	48.9161	-0.739093	0.34205	-2.16077	0.0307128	0.188258
ENSMUSG00000048429	Timm29	760.055	-0.206215	0.0954605	-2.16021	0.0307566	0.188424
ENSMUSG00000029416	Slc15a4	615.467	-0.215991	0.1	-2.15991	0.0307796	0.188462
ENSMUSG00000042460	C1galt1	1027.87	0.207397	0.096043	2.15942	0.0308178	0.188497
ENSMUSG00000067629	Syngap1	232.975	-0.363166	0.168179	-2.1594	0.0308188	0.188497
ENSMUSG00000029276	Glmn	180.214	0.347104	0.160761	2.15912	0.0308405	0.188528
ENSMUSG00000047497	Adamts12	154.611	-0.367703	0.170359	-2.1584	0.0308964	0.188767
ENSMUSG00000003746	Man1a	193.251	0.355517	0.164743	2.158	0.0309275	0.188777
ENSMUSG00000075700	Selenot	4614.99	0.191427	0.0887077	2.15795	0.0309317	0.188777
ENSMUSG00000074865	Zfp934	124.804	0.436549	0.202318	2.15773	0.0309487	0.188779
ENSMUSG00000020897	Aurkb	1206.29	0.195172	0.0904696	2.15732	0.030981	0.188873
ENSMUSG00000041688	Amot	1546.52	-0.175864	0.0815564	-2.15635	0.0310563	0.18923
ENSMUSG00000017724	Etv4	872.107	0.202867	0.094108	2.15568	0.0311085	0.189366
ENSMUSG00000032842	Abcc10	120.942	-0.41624	0.193132	-2.1552	0.0311459	0.189366
ENSMUSG00000032939	Nup93	1928.82	0.180326	0.0836603	2.15546	0.0311262	0.189366
ENSMUSG00000069920	B3gnt9	273.875	-0.317283	0.147207	-2.15536	0.0311336	0.189366
ENSMUSG00000036835	Psenen	750.263	0.22242	0.10323	2.15462	0.0311919	0.189543
ENSMUSG00000048796	Cyb561d1	140.297	-0.390782	0.181393	-2.15434	0.0312133	0.189571
ENSMUSG00000018574	Acadvl	957.042	-0.228093	0.105951	-2.15283	0.0313323	0.190191
ENSMUSG00000021265	Slc25a29	261.778	-0.328146	0.1525	-2.15178	0.0314146	0.190216
ENSMUSG00000025485	Ric8a	1272.69	-0.188337	0.0875294	-2.1517	0.0314209	0.190216
ENSMUSG00000032014	Oaf	1099.96	-0.203717	0.094671	-2.15184	0.03141	0.190216
ENSMUSG00000035692	Isg15	969.658	0.614863	0.285727	2.15192	0.0314034	0.190216
ENSMUSG00000036333	Kidins220	2509.24	-0.167288	0.0777245	-2.15232	0.0313722	0.190216
ENSMUSG00000005774	Rfx5	207.341	-0.329583	0.15319	-2.15146	0.0314397	0.190227
ENSMUSG00000035936	Aldh5a1	97.0994	-0.465981	0.216681	-2.15054	0.0315123	0.190564
ENSMUSG00000001707	Eef1e1	609.108	0.224075	0.104238	2.14964	0.0315839	0.190587
ENSMUSG00000035840	Lysmd3	719.21	0.234169	0.108927	2.14978	0.0315725	0.190587
ENSMUSG00000044496	2510039O18Rik	1573.94	-0.202773	0.0943072	-2.15014	0.0315443	0.190587
ENSMUSG00000047793	Sned1	111.543	-0.424787	0.197579	-2.14996	0.0315582	0.190587
ENSMUSG00000027193	Api5	3098.98	0.161764	0.0752626	2.14932	0.0316088	0.190635
ENSMUSG00000029152	Ociad1	3445.37	0.148025	0.0688807	2.14901	0.0316337	0.190683
ENSMUSG00000004071	Cdip1	798.397	-0.220597	0.102678	-2.14844	0.0316787	0.190853
ENSMUSG00000030980	Knop1	1088.63	0.192342	0.0895778	2.1472	0.0317771	0.191036
ENSMUSG00000044951	Mylk4	289.197	-0.341985	0.159267	-2.14724	0.0317742	0.191036
ENSMUSG00000049106	Dcaf5	1143.99	-0.188186	0.0876359	-2.14737	0.0317641	0.191036
ENSMUSG00000070867	Trabd2b	111.1	-0.453047	0.210974	-2.14741	0.0317605	0.191036
ENSMUSG00000079179	Rab10os	215.239	-0.314248	0.146475	-2.14541	0.0319203	0.191794
ENSMUSG00000026833	Olfm1	3714.48	-0.169755	0.0791847	-2.14379	0.0320499	0.19247
ENSMUSG00000026771	Spopl	678.447	0.234693	0.109488	2.14356	0.0320682	0.192477
ENSMUSG00000039328	Rnf122	320.811	-0.27308	0.127434	-2.14291	0.0321204	0.192586
ENSMUSG00000064339	mt-Rnr2	7120.7	0.244538	0.114111	2.143	0.0321135	0.192586
ENSMUSG00000005899	Smpd4	817.075	0.199782	0.0932482	2.14247	0.0321555	0.192693
ENSMUSG00000031878	Nae1	860.773	0.268524	0.125356	2.1421	0.0321854	0.19272
ENSMUSG00000056209	Npm3	889.723	0.210874	0.0984477	2.14199	0.0321942	0.19272
ENSMUSG00000027227	Sord	1143.26	-0.184989	0.086405	-2.14095	0.0322777	0.193015
ENSMUSG00000032420	Nt5e	66.0018	-0.550183	0.256972	-2.14103	0.032272	0.193015
ENSMUSG00000004364	Cul3	2847.65	0.235024	0.109849	2.13953	0.032393	0.193411
ENSMUSG00000004947	Dtx2	581.731	-0.255851	0.119621	-2.13886	0.0324472	0.193411
ENSMUSG00000031617	Tmem184c	815.475	0.252496	0.118024	2.13935	0.0324071	0.193411
ENSMUSG00000035790	Cep19	242.682	0.302657	0.141473	2.13933	0.0324089	0.193411
ENSMUSG00000046062	Ppp1r15b	2007.73	-0.179094	0.0837285	-2.13898	0.0324374	0.193411
ENSMUSG00000063160	Numbl	751.873	-0.261614	0.122301	-2.13909	0.032428	0.193411
ENSMUSG00000034343	Ube2f	1140.51	0.207211	0.0969008	2.13838	0.0324858	0.193539
ENSMUSG00000004056	Akt2	3412.97	-0.174162	0.0814929	-2.13714	0.0325863	0.194035
ENSMUSG00000020257	Wdr82	1708.15	-0.169085	0.0791296	-2.13681	0.0326131	0.194092
ENSMUSG00000018697	Aatf	751.801	0.213111	0.0997594	2.13625	0.0326593	0.194264
ENSMUSG00000079658	Eloc	1785.4	0.188868	0.0884214	2.136	0.0326795	0.194281
ENSMUSG00000032423	Syncrip	3543.12	0.201819	0.0945924	2.13356	0.0328784	0.195258
ENSMUSG00000041975	Mettl8	254.848	0.34972	0.163898	2.13377	0.0328619	0.195258
ENSMUSG00000015568	Lpl	869.065	-0.230315	0.107962	-2.13329	0.0329013	0.195291
ENSMUSG00000007039	Ddah2	2308.28	-0.208037	0.0975402	-2.13283	0.0329386	0.195385
ENSMUSG00000025915	Sgk3	91.0463	0.489862	0.229694	2.13267	0.0329519	0.195385
ENSMUSG00000015536	Mocs2	645.724	0.226132	0.106043	2.13245	0.0329697	0.195388
ENSMUSG00000001123	Lgals9	1556.28	0.220956	0.103682	2.1311	0.033081	0.195841
ENSMUSG00000022385	Gtse1	1257.12	0.185416	0.0870045	2.13111	0.0330803	0.195841
ENSMUSG00000027357	Crls1	931.07	0.215712	0.101257	2.13035	0.0331427	0.196103
ENSMUSG00000024197	Plin3	2267.2	-0.183492	0.0861494	-2.12992	0.033178	0.196106
ENSMUSG00000038463	Olfml2b	6794.89	-0.146875	0.0689573	-2.12994	0.0331767	0.196106
ENSMUSG00000019577	Pdk4	501.031	-0.225274	0.105832	-2.1286	0.0332877	0.196572
ENSMUSG00000021200	Asb2	117.244	-0.413951	0.194517	-2.1281	0.033329	0.196572
ENSMUSG00000023110	Prmt5	1484.87	0.229371	0.107802	2.1277	0.0333617	0.196572
ENSMUSG00000024194	Cuta	831.695	0.215668	0.101335	2.12828	0.0333142	0.196572
ENSMUSG00000030007	Cct7	7481.55	0.143293	0.0673435	2.12779	0.0333549	0.196572
ENSMUSG00000036646	Man1b1	1774.71	-0.182564	0.0857709	-2.1285	0.0332953	0.196572
ENSMUSG00000004096	Cwc15	1396.42	0.185841	0.0873833	2.12673	0.0334424	0.196896
ENSMUSG00000015176	Nolc1	2081.48	0.172944	0.0813317	2.12641	0.0334692	0.196896
ENSMUSG00000053675	Tgm5	130.279	-0.389045	0.182942	-2.1266	0.0334536	0.196896
ENSMUSG00000046404	Yod1	324.28	0.273493	0.128656	2.12577	0.033522	0.197001
ENSMUSG00000062797	Hikeshi	633.818	0.232933	0.109569	2.1259	0.0335116	0.197001
ENSMUSG00000018362	Kpna2	4461.13	0.190064	0.0894393	2.12506	0.0335815	0.197144
ENSMUSG00000024002	Brd4	2561.19	-0.165527	0.0778863	-2.12523	0.0335671	0.197144
ENSMUSG00000003308	Keap1	908.898	-0.201895	0.0950482	-2.12413	0.0336593	0.197498
ENSMUSG00000040669	Phc1	805.274	-0.208836	0.0983762	-2.12283	0.0337682	0.198034
ENSMUSG00000020330	Hmmr	1966.62	0.268225	0.12637	2.12255	0.0337917	0.198069
ENSMUSG00000029012	Orc5	395.7	0.277795	0.130894	2.12229	0.0338135	0.198093
ENSMUSG00000040225	Prrc2c	4070.85	-0.168694	0.0795082	-2.12171	0.0338618	0.198273
ENSMUSG00000037321	Tap1	127.409	0.510439	0.240656	2.12103	0.0339193	0.1983
ENSMUSG00000041757	Plekha6	157.742	-0.368928	0.173923	-2.12122	0.0339031	0.1983
ENSMUSG00000107476	Zfp862-ps	613.48	-0.221071	0.104224	-2.12112	0.0339114	0.1983
ENSMUSG00000110275	Gm5905	668.84	0.213285	0.100601	2.12012	0.0339963	0.198647
ENSMUSG00000030722	Nfatc2ip	210.69	0.326902	0.154215	2.11978	0.0340249	0.198711
ENSMUSG00000020922	Lsm12	1195.47	0.177559	0.0838102	2.11858	0.0341258	0.199094
ENSMUSG00000051427	Ccdc157	526.11	-0.239835	0.113197	-2.11874	0.0341124	0.199094
ENSMUSG00000038344	Txlng	247.945	0.310826	0.146745	2.11814	0.0341635	0.19921
ENSMUSG00000042190	Cmklr1	291.373	-0.302866	0.143004	-2.11788	0.0341852	0.199234
ENSMUSG00000029920	Smarcad1	894.174	0.26319	0.124313	2.11715	0.0342469	0.19949
ENSMUSG00000020315	Sptbn1	12844.4	-0.144868	0.0684471	-2.11649	0.0343027	0.199622
ENSMUSG00000038290	Smg6	1193.45	-0.188876	0.0892411	-2.11647	0.0343051	0.199622
ENSMUSG00000022940	Pigp	660.194	0.228115	0.107797	2.11615	0.0343322	0.199677
ENSMUSG00000022537	Tmem44	53.2871	-0.598104	0.282761	-2.11523	0.0344103	0.199925
ENSMUSG00000027080	Med19	615.14	0.214473	0.10139	2.11533	0.0344018	0.199925
ENSMUSG00000056153	Socs6	693.821	0.221033	0.10451	2.11495	0.0344345	0.199961
ENSMUSG00000027810	Eif2a	1324.63	0.192518	0.0910553	2.1143	0.0344899	0.200077
ENSMUSG00000037965	Zc3h7a	1525.59	0.211506	0.100035	2.11432	0.0344875	0.200077
ENSMUSG00000031479	Vps36	934.24	0.185605	0.0878011	2.11392	0.0345221	0.20016
ENSMUSG00000040774	Cept1	965.622	0.204228	0.0966284	2.11354	0.0345543	0.200244
ENSMUSG00000022322	Shcbp1	910.666	0.209398	0.0990887	2.11324	0.0345801	0.200291
ENSMUSG00000029364	Wsb2	2750.04	-0.160769	0.0761213	-2.11201	0.0346852	0.200796
ENSMUSG00000030788	Rnf141	866.189	0.198773	0.0941453	2.11135	0.0347424	0.200919
ENSMUSG00000040860	Crocc	326.147	-0.294626	0.139538	-2.11144	0.0347348	0.200919
ENSMUSG00000080316	Spaca6	242.367	-0.304816	0.144384	-2.11114	0.0347601	0.200919
ENSMUSG00000016495	Plgrkt	478.987	0.25651	0.121553	2.11027	0.0348352	0.201146
ENSMUSG00000022244	Amacr	1106.2	-0.186621	0.0884396	-2.11015	0.0348456	0.201146
ENSMUSG00000026596	Abl2	1347.95	-0.177507	0.0841239	-2.11006	0.0348528	0.201146
ENSMUSG00000040883	Tmem205	195.886	-0.36155	0.171383	-2.1096	0.0348927	0.201169
ENSMUSG00000052102	Gnpda1	163.27	-0.352135	0.166914	-2.10967	0.0348865	0.201169
ENSMUSG00000021368	Tbc1d7	302.139	0.274976	0.130454	2.10784	0.0350453	0.20143
ENSMUSG00000032076	Cadm1	323.206	0.277663	0.131684	2.10856	0.0349825	0.20143
ENSMUSG00000033880	Lgals3bp	3915.96	0.221683	0.105161	2.10802	0.0350289	0.20143
ENSMUSG00000041886	Macc1	53.2666	0.571397	0.271063	2.10799	0.0350322	0.20143
ENSMUSG00000051220	Ercc6l	703.414	0.238835	0.113261	2.1087	0.0349704	0.20143
ENSMUSG00000052798	Nup107	1526.8	0.176808	0.0838611	2.10834	0.0350013	0.20143
ENSMUSG00000006304	Arpc2	7648.03	0.15806	0.0750165	2.107	0.0351171	0.20174
ENSMUSG00000031955	Bcar1	1914.6	-0.168663	0.0800628	-2.10663	0.0351498	0.201824
ENSMUSG00000032470	Mras	605.563	-0.222558	0.105712	-2.10533	0.0352622	0.202367
ENSMUSG00000024379	Tslp	56.7643	0.615633	0.292529	2.10452	0.0353332	0.202602
ENSMUSG00000029119	Man2b2	644.935	-0.222932	0.105933	-2.10445	0.0353392	0.202602
ENSMUSG00000033955	Tnks1bp1	4226.18	-0.163193	0.0776046	-2.10288	0.035476	0.203032
ENSMUSG00000035863	Palm	2128.52	-0.182713	0.086889	-2.10283	0.0354804	0.203032
ENSMUSG00000036167	Pphln1	1352.43	0.180441	0.0858115	2.10276	0.0354863	0.203032
ENSMUSG00000052684	Jun	4023.1	-0.162756	0.0773791	-2.10336	0.035434	0.203032
ENSMUSG00000039065	Fam173b	452.805	0.23894	0.113679	2.10188	0.0355634	0.203369
ENSMUSG00000061353	Cxcl12	1965.96	-0.174112	0.0828535	-2.10145	0.0356019	0.203473
ENSMUSG00000067586	S1pr3	612.097	-0.209329	0.0996205	-2.10127	0.0356177	0.203473
ENSMUSG00000028973	Abcb8	580.747	-0.223766	0.106532	-2.10046	0.0356886	0.203775
ENSMUSG00000024056	Ndc80	1158.51	0.241986	0.11522	2.10021	0.0357106	0.203796
ENSMUSG00000036278	Macrod1	256.56	-0.315343	0.15017	-2.0999	0.0357376	0.203847
ENSMUSG00000021065	Fut8	852.881	0.234241	0.111589	2.09914	0.0358048	0.204127
ENSMUSG00000034620	Tmem5	776.737	0.221206	0.105395	2.09884	0.0358311	0.204174
ENSMUSG00000022885	St6gal1	434.716	-0.251497	0.119845	-2.09852	0.0358592	0.204231
ENSMUSG00000037885	Stk35	702.542	-0.208718	0.0994886	-2.09791	0.0359132	0.204434
ENSMUSG00000021731	Mrps30	475.833	0.255725	0.121942	2.0971	0.0359843	0.204654
ENSMUSG00000041935	AW549877	1370.17	0.198183	0.0945051	2.09706	0.0359882	0.204654
ENSMUSG00000050503	Fbxl22	115.509	-0.482035	0.229926	-2.09648	0.0360394	0.204842
ENSMUSG00000021134	Srsf5	3703.24	0.158062	0.0754101	2.09603	0.0360792	0.204958
ENSMUSG00000032380	Dapk2	844.889	-0.192072	0.0916506	-2.0957	0.0361087	0.204958
ENSMUSG00000052609	Plekhg3	819.034	-0.190393	0.0908521	-2.09564	0.0361144	0.204958
ENSMUSG00000024644	Cndp2	617.944	0.220183	0.105086	2.09526	0.0361481	0.205045
ENSMUSG00000040322	Slc25a24	3490.01	0.211942	0.101184	2.09462	0.0362046	0.205263
ENSMUSG00000003345	Csnk1g2	4208.2	-0.161344	0.0770668	-2.09356	0.0362992	0.20566
ENSMUSG00000026074	Map4k4	7811.35	-0.139923	0.0668393	-2.09343	0.0363112	0.20566
ENSMUSG00000028885	Smpdl3b	181.977	0.344945	0.164816	2.09291	0.036357	0.205816
ENSMUSG00000027496	Aurka	1438.94	0.167952	0.0802612	2.09257	0.0363873	0.205884
ENSMUSG00000015522	Arnt	1410.69	-0.176042	0.0841884	-2.09105	0.0365237	0.206448
ENSMUSG00000058355	Abce1	4102.98	0.184426	0.0881919	2.09119	0.036511	0.206448
ENSMUSG00000062312	Erbb2	1038.32	-0.198238	0.0948275	-2.09052	0.0365715	0.206614
ENSMUSG00000025795	Rassf3	1334.72	-0.17592	0.084161	-2.09028	0.0365929	0.206631
ENSMUSG00000043889	Gm8399	107.307	0.467621	0.223773	2.08971	0.0366442	0.206817
ENSMUSG00000025332	Kdm5c	3372.36	-0.151106	0.0723336	-2.08901	0.0367066	0.206962
ENSMUSG00000059713	Rcan3	504.642	-0.267103	0.127859	-2.08904	0.0367038	0.206962
ENSMUSG00000027012	Dync1i2	4503.44	0.170847	0.0818017	2.08855	0.0367486	0.207095
ENSMUSG00000040479	Dgkz	1740.46	-0.182954	0.0876591	-2.0871	0.0368787	0.207724
ENSMUSG00000034120	Srsf2	3793.93	0.14665	0.0702813	2.08661	0.0369231	0.20787
[truncated: 12,669 more rows]

## Sheet: GO UP
p-value	q-value	pathway	source	external_id	members_input_overlap	members_input_overlap_geneids	size	effective_size
2.58242e-11	3.07409e-09	L13a-mediated translational silencing of Ceruloplasmin expression	Reactome	R-HSA-156827	RPL36A; RPS27; RPS24; RPS25; RPSA; RPS27L; RPL37; RPL26; EIF3E; RPL35A; RPS6; RPS2; EIF4E; EIF2S1; RPL41; EIF2S2	6230; 6229; 6171; 6232; 51065; 1965; 6173; 6154; 6167; 3646; 1977; 6194; 6165; 8894; 3921; 6187	125	123
2.9277e-11	3.07409e-09	GTP hydrolysis and joining of the 60S ribosomal subunit	Reactome	R-HSA-72706	RPL36A; RPS27; RPS24; RPS25; RPSA; RPS27L; RPL37; RPL26; EIF3E; RPL35A; RPS6; RPS2; EIF4E; EIF2S1; RPL41; EIF2S2	6230; 6229; 6171; 6232; 51065; 1965; 6173; 6154; 6167; 3646; 1977; 6194; 6165; 8894; 3921; 6187	126	124
6.82484e-11	3.58304e-09	Cap-dependent Translation Initiation	Reactome	R-HSA-72737	RPL36A; RPS27; RPS24; RPS25; RPSA; RPS27L; RPL37; RPL26; EIF3E; RPL35A; RPS6; RPS2; EIF4E; EIF2S1; RPL41; EIF2S2	6230; 6229; 6171; 6232; 51065; 1965; 6173; 6154; 6167; 3646; 1977; 6194; 6165; 8894; 3921; 6187	133	131
6.82484e-11	3.58304e-09	Eukaryotic Translation Initiation	Reactome	R-HSA-72613	RPL36A; RPS27; RPS24; RPS25; RPSA; RPS27L; RPL37; RPL26; EIF3E; RPL35A; RPS6; RPS2; EIF4E; EIF2S1; RPL41; EIF2S2	6230; 6229; 6171; 6232; 51065; 1965; 6173; 6154; 6167; 3646; 1977; 6194; 6165; 8894; 3921; 6187	133	131
3.30601e-10	1.38852e-08	Metabolism of RNA	Reactome	R-HSA-8953854	RPS27L; SF3B6; RPL35A; NOP10; PPIL3; RPS2; RPL41; XPO1; NOP58; RPL26; SNRPA1; TRMT10C; SF3A3; MAGOH; RPL36A; RPS27; RPS24; RPS25; EIF4E; MPHOSPH10; THOC1; SNRPD1; RPSA; RPS6; RPL37; TSEN15; NSUN2; WDR36; SARNP; CCNH; WDR75	6627; 6229; 116461; 134430; 6187; 53938; 6232; 6167; 6173; 54931; 51639; 9984; 6194; 4116; 55505; 51065; 7514; 51602; 1977; 84128; 3921; 54888; 10946; 10199; 6230; 6171; 6632; 6154; 84324; 6165; 902	586	584
2.4684e-09	7.40521e-08	Translation initiation complex formation	Reactome	R-HSA-72649	RPS27; RPS24; RPS25; RPSA; RPS27L; EIF3E; RPS6; RPS2; EIF4E; EIF2S1; EIF2S2	1965; 6232; 6194; 51065; 8894; 3646; 6230; 3921; 6187; 6229; 1977	68	66
2.4684e-09	7.40521e-08	Ribosomal scanning and start codon recognition	Reactome	R-HSA-72702	RPS27; RPS24; RPS25; RPSA; RPS27L; EIF3E; RPS6; RPS2; EIF4E; EIF2S1; EIF2S2	1965; 6232; 6194; 51065; 8894; 3646; 6230; 3921; 6187; 6229; 1977	68	66
2.91619e-09	7.65501e-08	Activation of the mRNA upon binding of the cap-binding complex and eIFs, and subsequent binding to 43S	Reactome	R-HSA-72662	RPS27; RPS24; RPS25; RPSA; RPS27L; EIF3E; RPS6; RPS2; EIF4E; EIF2S1; EIF2S2	1965; 6232; 6194; 51065; 8894; 6230; 3921; 6187; 6229; 3646; 1977	69	67
9.31041e-09	2.17243e-07	Formation of a pool of free 40S subunits	Reactome	R-HSA-72689	RPL36A; RPS27; RPS24; RPS25; RPSA; RPS27L; RPL37; RPL26; EIF3E; RPL35A; RPS6; RPS2; RPL41	6230; 6229; 6171; 6232; 51065; 6173; 6154; 6167; 3646; 6194; 6165; 3921; 6187	115	113
1.13199e-08	2.37718e-07	Formation of the ternary complex, and subsequently, the 43S complex	Reactome	R-HSA-72695	RPS27; RPS24; RPS25; RPSA; RPS27L; EIF3E; RPS6; RPS2; EIF2S1; EIF2S2	1965; 6232; 6194; 51065; 8894; 3646; 6230; 3921; 6187; 6229	61	59
1.42696e-08	2.49718e-07	Nonsense Mediated Decay (NMD) enhanced by the Exon Junction Complex (EJC)	Reactome	R-HSA-975957	RPL36A; RPS27; RPS24; RPS25; RPSA; RPS27L; RPL37; RPL26; RPL35A; RPS6; RPS2; MAGOH; RPL41	6230; 6229; 6171; 6232; 51065; 6173; 6154; 6167; 4116; 6194; 6165; 3921; 6187	118	117
1.42696e-08	2.49718e-07	Nonsense-Mediated Decay (NMD)	Reactome	R-HSA-927802	RPL36A; RPS27; RPS24; RPS25; RPSA; RPS27L; RPL37; RPL26; RPL35A; RPS6; RPS2; MAGOH; RPL41	6230; 6229; 6171; 6232; 51065; 6173; 6154; 6167; 4116; 6194; 6165; 3921; 6187	118	117
2.17705e-08	3.51678e-07	Peptide chain elongation	Reactome	R-HSA-156902	RPL36A; RPS27; RPS24; RPS25; RPSA; RPS27L; RPL37; RPL26; RPL35A; RPS6; RPS2; RPL41	6230; 6229; 6171; 6232; 51065; 6173; 6154; 6167; 6194; 6165; 3921; 6187	101	100
3.05117e-08	4.27164e-07	Eukaryotic Translation Termination	Reactome	R-HSA-72764	RPL36A; RPS27; RPS24; RPS25; RPSA; RPS27L; RPL37; RPL26; RPL35A; RPS6; RPS2; RPL41	6230; 6229; 6171; 6232; 51065; 6173; 6154; 6167; 6194; 6165; 3921; 6187	104	103
3.05117e-08	4.27164e-07	Selenocysteine synthesis	Reactome	R-HSA-2408557	RPL36A; RPS27; RPS24; RPS25; RPSA; RPS27L; RPL37; RPL26; RPL35A; RPS6; RPS2; RPL41	6230; 6229; 6171; 6232; 51065; 6173; 6154; 6167; 6194; 6165; 3921; 6187	104	103
3.79689e-08	4.69028e-07	Eukaryotic Translation Elongation	Reactome	R-HSA-156842	RPL36A; RPS27; RPS24; RPS25; RPSA; RPS27L; RPL37; RPL26; RPL35A; RPS6; RPS2; RPL41	6230; 6229; 6171; 6232; 51065; 6173; 6154; 6167; 6194; 6165; 3921; 6187	106	105
3.79689e-08	4.69028e-07	Nonsense Mediated Decay (NMD) independent of the Exon Junction Complex (EJC)	Reactome	R-HSA-975956	RPL36A; RPS27; RPS24; RPS25; RPSA; RPS27L; RPL37; RPL26; RPL35A; RPS6; RPS2; RPL41	6230; 6229; 6171; 6232; 51065; 6173; 6154; 6167; 6194; 6165; 3921; 6187	106	105
4.66168e-08	5.30535e-07	Selenoamino acid metabolism	Reactome	R-HSA-2408522	RPL36A; RPS27; RPS24; RPS25; RPSA; RPS27L; RPL37; RPL26; RPL35A; RPS6; GSR; RPS2; RPL41	6230; 6229; 6171; 6232; 51065; 6173; 6167; 6154; 2936; 6194; 6165; 3921; 6187	130	129
4.80008e-08	5.30535e-07	Ribosome - Homo sapiens (human)	KEGG	path:hsa03010	RPL36A; RPS27; RPS24; RPS25; MRPL20; RPSA; RPL37; RPL26; MT-RNR1; RPL35A; RPS6; RPS2; RPS27L; RPL41	6154; 6165; 6167; 6171; 6173; 6187; 6194; 6229; 6230; 6232; 4549; 55052; 3921; 51065	153	153
5.57124e-08	5.8498e-07	Cytoplasmic Ribosomal Proteins	Wikipathways	WP477	RPL36A; RPS27; RPS24; RPS25; RPSA; RPL37; RPL26; RPL35A; RPS6; RPS2; RPL41	3921; 6154; 6173; 6171; 6165; 6167; 6194; 6187; 6229; 6230; 6232	88	88
1.09641e-07	1.09641e-06	Translation	Reactome	R-HSA-72766	RPL36A; RPS27; RPS24; RPS25; MRPL40; MRPL20; RPS27L; RPL37; RPL26; MRPS22; EIF3E; RPL35A; RPS6; RPSA; RPS2; EIF4E; EIF2S1; RPL41; EIF2S2	1965; 55052; 6230; 6229; 6171; 56945; 6232; 51065; 6173; 6167; 6187; 3646; 6154; 1977; 3921; 6194; 8894; 6165; 64976	310	307
2.22843e-07	2.12714e-06	SRP-dependent cotranslational protein targeting to membrane	Reactome	R-HSA-1799339	RPL36A; RPS27; RPS24; RPS25; RPSA; RPS27L; RPL37; RPL26; RPL35A; RPS6; RPS2; RPL41	6230; 6229; 6171; 6232; 51065; 6173; 6154; 6167; 6194; 6165; 3921; 6187	124	123
3.50662e-06	3.2017e-05	Proteasome - Homo sapiens (human)	KEGG	path:hsa03050	PSMD14; PSME1; PSMA3; PSMA1; PSMD12; PSMB2; PSMC6	5682; 5684; 5690; 5706; 5718; 5720; 10213	45	45
1.05133e-05	8.83114e-05	Amplification of signal from unattached kinetochores via a MAD2 inhibitory signal	Reactome	R-HSA-141444	XPO1; RPS27; CENPK; ZWINT; BIRC5; CENPQ; DYNLL1; KIF2A; SPC25	64105; 57405; 11130; 3796; 6232; 7514; 332; 8655; 55166	96	96
1.05133e-05	8.83114e-05	Amplification of signal from the kinetochores	Reactome	R-HSA-141424	XPO1; RPS27; CENPK; ZWINT; BIRC5; CENPQ; DYNLL1; KIF2A; SPC25	64105; 57405; 11130; 3796; 6232; 7514; 332; 8655; 55166	96	96
1.74094e-05	0.000140614	Mitotic Prometaphase	Reactome	R-HSA-68877	XPO1; RPS27; DYNLL1; ZWINT; BIRC5; HAUS3; CENPQ; HSP90AA1; CENPK; OFD1; KIF2A; SPC25	8655; 57405; 11130; 3796; 8481; 6232; 7514; 79441; 332; 64105; 3320; 55166	186	186
1.98103e-05	0.000148577	rRNA modification in the nucleus and cytosol	Reactome	R-HSA-6790901	NOP58; RPS6; NOP10; WDR36; RPS2; MPHOSPH10; WDR75	6194; 6187; 10199; 55505; 84128; 134430; 51602	59	58
1.98103e-05	0.000148577	rRNA processing in the nucleus and cytosol	Reactome	R-HSA-8868773	NOP58; RPS6; NOP10; WDR36; RPS2; MPHOSPH10; WDR75	6194; 6187; 10199; 55505; 84128; 134430; 51602	59	58
2.09708e-05	0.000151858	proteasome complex	BioCarta	proteasomepathway	PSMD14; PSMA1; PSMA3; PSMB2; PSMD12	5682; 5690; 5718; 10213; 5684	24	24
2.78684e-05	0.000195079	HIV Infection	Reactome	R-HSA-162906	XPO1; TSG101; RANBP1; TCEA1; TAF13; B2M; NMT2; GTF2A2; AP1S3; NPM1; CCNH; PPIA	130340; 4869; 567; 6917; 5478; 7514; 2958; 7251; 5902; 9397; 902; 6884	197	195
2.93967e-05	0.000199139	Resolution of Sister Chromatid Cohesion	Reactome	R-HSA-2500257	XPO1; RPS27; DYNLL1; ZWINT; BIRC5; CENPQ; CENPK; KIF2A; SPC25	57405; 11130; 3796; 6232; 7514; 332; 8655; 64105; 55166	109	109
3.57943e-05	0.000228182	Metabolism of amino acids and derivatives	Reactome	R-HSA-71291	NDUFAB1; RPL36A; RPS24; GSR; RPSA; RPS27L; RPS27; RPL37; RPL26; ASNS; RPL35A; RPS6; RPS25; RPS2; MTAP; RPL41	4706; 6229; 6167; 6232; 6173; 6194; 6187; 440; 51065; 4507; 6154; 2936; 3921; 6230; 6171; 6165	342	339
3.77962e-05	0.000228182	Neddylation	Reactome	R-HSA-8951664	SKP2; COPS2; PSMD14; BIRC5; COMMD1; PSME1; PSMA3; PSMA1; UCHL3; COPS3; PSMD12; PSMB2; PSMC6	5718; 10213; 5720; 5690; 6502; 332; 8533; 5682; 5706; 9318; 5684; 7347; 150684	235	234
3.80304e-05	0.000228182	rRNA processing	Reactome	R-HSA-72312	NOP58; RPS6; NOP10; WDR36; RPS2; MPHOSPH10; WDR75	6194; 6187; 10199; 55505; 84128; 134430; 51602	65	64
3.80304e-05	0.000228182	Proteasome Degradation	Wikipathways	WP183	PSMD12; PSMA3; PSMA1; UCHL3; PSME1; PSMB2; PSMC6	7347; 5720; 5706; 5684; 5682; 5718; 5690	64	64
3.91624e-05	0.000228447	Mitotic Spindle Checkpoint	Reactome	R-HSA-69618	XPO1; RPS27; DYNLL1; ZWINT; BIRC5; CENPQ; CENPK; KIF2A; SPC25	57405; 11130; 3796; 6232; 7514; 332; 8655; 64105; 55166	113	113
6.88375e-05	0.000390699	eukaryotic protein translation	BioCarta	eifpathway	EIF4E; EIF1; EIF2S1; EIF2S2	10209; 1965; 8894; 1977	17	16
7.09812e-05	0.000392264	Cell Cycle	Reactome	R-HSA-1640170	XPO1; RPS27; CENPQ; SKP2; DHFR; MIS18BP1; BIRC5; ORC2; HAUS3; KIF2A; CENPK; CCND1; MCM3; SPC25; ZWINT; HSP90AA1; OFD1; NPM1; CCNH; DYNLL1; POLE2	4869; 6502; 79441; 55320; 4172; 6232; 4999; 3320; 1719; 3796; 8481; 7514; 8655; 64105; 595; 57405; 11130; 902; 332; 5427; 55166	564	563
7.33724e-05	0.000395082	Cell Cycle, Mitotic	Reactome	R-HSA-69278	XPO1; RPS27; CENPQ; SKP2; DHFR; ZWINT; BIRC5; ORC2; HAUS3; CENPK; CCND1; MCM3; SPC25; CCNH; HSP90AA1; OFD1; KIF2A; DYNLL1; POLE2	6502; 79441; 4172; 6232; 3796; 4999; 3320; 1719; 8481; 7514; 8655; 64105; 595; 57405; 11130; 902; 332; 5427; 55166	481	480
7.62157e-05	0.000397775	RHO GTPases Activate Formins	Reactome	R-HSA-5663220	XPO1; RPS27; DYNLL1; ZWINT; BIRC5; CENPQ; CENPK; KIF2A; SPC25	57405; 11130; 3796; 6232; 7514; 332; 8655; 64105; 55166	123	123
7.76607e-05	0.000397775	Infectious disease	Reactome	R-HSA-5663205	TSG101; XPO1; RANBP1; TCEA1; TAF13; B2M; NMT2; GTF2A2; AP1S3; HSP90AA1; NPM1; CCNH; PPIA	7251; 567; 5478; 130340; 6917; 7514; 2958; 4869; 5902; 9397; 3320; 902; 6884	253	251
0.000110147	0.000538025	Separation of Sister Chromatids	Reactome	R-HSA-2467813	XPO1; RPS27; DYNLL1; ZWINT; BIRC5; CENPQ; CENPK; KIF2A; SPC25	57405; 11130; 3796; 6232; 7514; 332; 8655; 64105; 55166	129	129
0.000110167	0.000538025	Ribosome biogenesis in eukaryotes - Homo sapiens (human)	KEGG	path:hsa03008	GNL3; XPO1; NOP58; MT-RNR1; NOP10; WDR36; MPHOSPH10; WDR75	84128; 55505; 26354; 134430; 7514; 51602; 4549; 10199	105	101
0.000115572	0.000551023	G1/S Transition	Reactome	R-HSA-69206	SKP2; CCND1; ORC2; DHFR; MCM3; POLE2; CCNH	595; 6502; 4999; 902; 4172; 5427; 1719	76	76
0.000118076	0.000551023	UCH proteinases	Reactome	R-HSA-5689603	PSMD14; PSME1; PSMA3; PSMA1; PSMC6; PSMD12; PSMB2; UCHL3	5718; 10213; 7347; 5720; 5690; 5682; 5706; 5684	102	102
0.000205287	0.000937178	Mitotic Anaphase	Reactome	R-HSA-68882	XPO1; RPS27; DYNLL1; ZWINT; BIRC5; CENPQ; CENPK; KIF2A; SPC25	57405; 11130; 3796; 6232; 7514; 332; 8655; 64105; 55166	140	140
0.000216575	0.000947517	Late Phase of HIV Life Cycle	Reactome	R-HSA-162599	TSG101; XPO1; CCNH; TCEA1; TAF13; NMT2; GTF2A2; RANBP1; PPIA	7251; 9397; 5478; 6917; 7514; 2958; 5902; 902; 6884	143	141
0.000216575	0.000947517	Mitotic Metaphase and Anaphase	Reactome	R-HSA-2555396	XPO1; RPS27; DYNLL1; ZWINT; BIRC5; CENPQ; CENPK; KIF2A; SPC25	57405; 11130; 3796; 6232; 7514; 332; 8655; 64105; 55166	141	141
0.000223024	0.000955816	Metabolism of proteins	Reactome	R-HSA-392499	SCFD1; COMMD1; DYNLL1; MRPL20; RPS27L; COPS2; COPS3; BIRC5; RPL35A; RPS6; HDAC2; RPS2; EIF2S1; RPL41; EIF2S2; CNIH1; AREG; SKP2; NOP58; HSPD1; CCT2; PSMA1; RPL26; LY6E; EIF3E; PSMA3; MRPL40; PPP6C; CCT6A; PSMC6; RPL36A; RPS27; RPS24; RPS25; PSME1; VBP1; EIF4E; NSMCE4A; UCHL3; RPSA; RPL37; MRPS22; PSMD12; GNG5; SPP1; NSMCE2; PSMD14; PSMB2	6502; 5720; 5706; 6154; 1977; 3921; 54780; 6230; 286053; 332; 6167; 6696; 5537; 6232; 55052; 5718; 56945; 51065; 2787; 7411; 8894; 64976; 5684; 6194; 6187; 7347; 5690; 150684; 23256; 6171; 6229; 5682; 908; 3646; 10213; 6173; 10175; 10576; 1965; 3329; 8655; 8533; 51602; 374; 6165; 9318; 3066; 4061	2008	1999
0.000310825	0.00130546	Retinoblastoma Gene in Cancer	Wikipathways	WP2446	SUV39H1; TYMS; CCND1; DHFR; MCM3; POLE2; SKP2	595; 1719; 6502; 6839; 7298; 4172; 5427	89	89
0.000416825	0.00171634	HIV Life Cycle	Reactome	R-HSA-162587	TSG101; XPO1; CCNH; TCEA1; TAF13; NMT2; GTF2A2; RANBP1; PPIA	7251; 6917; 9397; 5478; 7514; 2958; 5902; 902; 6884	156	154
0.000431877	0.00174412	skeletal muscle hypertrophy is regulated via akt-mtor pathway	BioCarta	igf1mtorpathway	EIF4E; RPS6; EIF2S1; EIF2S2	6194; 1965; 8894; 1977	25	25
0.000769845	0.00305033	Translation Factors	Wikipathways	WP107	EIF4E; EIF1; EIF2S1; EIF3E; EIF2S2	8894; 1965; 3646; 10209; 1977	50	50
0.000798385	0.00310483	Mitotic G1-G1/S phases	Reactome	R-HSA-453279	SKP2; CCND1; ORC2; DHFR; MCM3; POLE2; CCNH	595; 6502; 4999; 902; 4172; 5427; 1719	104	104
0.00088749	0.0033886	RNA transport - Homo sapiens (human)	KEGG	path:hsa03013	XPO1; EIF1; TACC3; EIF3E; EIF4E; THOC1; EIF2S1; MAGOH; EIF2S2	4116; 3646; 8894; 10460; 9984; 7514; 1965; 1977; 10209	171	171
0.00100355	0.00376332	Ethanol effects on histone modifications	Wikipathways	WP3996	HAT1; DHFR; HDAC2; TYMS	3066; 8520; 1719; 7298	31	31
0.00104943	0.00386633	Cell Cycle Checkpoints	Reactome	R-HSA-69620	XPO1; RPS27; DYNLL1; ZWINT; BIRC5; ORC2; MCM3; CENPQ; CENPK; KIF2A; SPC25	57405; 11130; 3796; 6232; 7514; 332; 8655; 64105; 4999; 4172; 55166	250	249
0.00119212	0.00427244	Complex I biogenesis	Reactome	R-HSA-6799198	NDUFAB1; NDUFV2; NDUFS4; MT-ND6; NDUFAF4	4729; 4706; 4724; 4541; 29078	55	55
0.00120035	0.00427244	Disease	Reactome	R-HSA-1643685	XPO1; TSG101; HDAC2; CCNH; NPM1; PRDX1; TCEA1; TAF13; B2M; NMT2; GTF2A2; AP1S3; FGF7; HSP90AA1; RANBP1; PPIA; EREG	6917; 9397; 130340; 2958; 2252; 6884; 3320; 5478; 7514; 5052; 7251; 5902; 2069; 567; 902; 4869; 3066	510	508
0.0017754	0.0062139	Gene and protein expression by JAK-STAT signaling after Interleukin-12 stimulation	Wikipathways	WP4100	SERPINB2; MTAP; SNRPA1; PPIA	6627; 5055; 5478; 4507	36	36
0.00187141	0.00644256	Host Interactions of HIV factors	Reactome	R-HSA-162909	XPO1; NPM1; B2M; AP1S3; RANBP1; PPIA	4869; 567; 5478; 130340; 7514; 5902	89	89
0.00235206	0.00796665	G1 to S cell cycle control	Wikipathways	WP45	CCND1; MCM3; ORC2; CCNH; POLE2	595; 902; 4172; 5427; 4999	64	64
0.00262077	0.00873591	Epstein-Barr virus infection - Homo sapiens (human)	KEGG	path:hsa05169	HDAC2; IRF7; CCND1; PSMD14; PSMD12; B2M; SKP2; CXCL10; PSMC6	3627; 5706; 3665; 595; 5718; 567; 6502; 10213; 3066	201	200
0.00343712	0.0111046	Deposition of new CENPA-containing nucleosomes at the centromere	Reactome	R-HSA-606279	CENPK; MIS18BP1; NPM1; CENPQ	4869; 55320; 64105; 55166	43	43
0.00343712	0.0111046	Nucleosome assembly	Reactome	R-HSA-774815	CENPK; MIS18BP1; NPM1; CENPQ	4869; 55320; 64105; 55166	43	43
0.00389739	0.0124008	S Phase	Reactome	R-HSA-69242	SKP2; CCND1; ORC2; MCM3; POLE2; CCNH	595; 6502; 4999; 902; 4172; 5427	103	103
0.00402594	0.0126186	M Phase	Reactome	R-HSA-68886	XPO1; RPS27; DYNLL1; ZWINT; BIRC5; HAUS3; CENPQ; HSP90AA1; CENPK; OFD1; KIF2A; SPC25	57405; 11130; 8481; 6232; 7514; 79441; 332; 8655; 64105; 3796; 3320; 55166	340	339
0.00648604	0.0200304	Transcription-Coupled Nucleotide Excision Repair (TC-NER)	Reactome	R-HSA-6781827	COPS2; COPS3; CCNH; POLE2; TCEA1	9318; 902; 8533; 5427; 6917	81	81
0.0076757	0.0233608	VEGFA-VEGFR2 Signaling Pathway	Wikipathways	WP3888	ANXA1; GJA1; CCND1; RPS6; NCL; EIF4E; HSP90AA1; PLA2G4A; PBK	3320; 301; 595; 5321; 6194; 2697; 55872; 4691; 1977	236	236
0.00813806	0.0244142	Cell Cycle	Wikipathways	WP179	HDAC2; SKP2; CCND1; ORC2; MCM3; CCNH	595; 902; 6502; 4172; 3066; 4999	120	120
0.00852342	0.0252101	Processing of Capped Intron-Containing Pre-mRNA	Reactome	R-HSA-72203	SNRPD1; SF3B6; SNRPA1; PPIL3; SARNP; SF3A3; EIF4E; THOC1; MAGOH	6627; 4116; 6632; 84324; 51639; 53938; 9984; 1977; 10946	240	240
0.0088402	0.0257839	Golgi Associated Vesicle Biogenesis	Reactome	R-HSA-432722	TPD52; SNX2; FTH1; AP1S3	2495; 130340; 6643; 7163	56	56
0.00901886	0.0259447	Vesicle-mediated transport	Reactome	R-HSA-5653656	TSG101; AREG; CNIH1; DYNLL1; SCFD1; GJA1; TPD52; COPS3; COPS2; KIF15; PPP6C; AP1S3; SNX2; HSP90AA1; PLA2G4A; FTH1; KIF2A	7251; 374; 5537; 2697; 130340; 7163; 56992; 3320; 10175; 3796; 8655; 5321; 8533; 23256; 2495; 6643; 9318	620	620
0.00940159	0.0262474	Formation of TC-NER Pre-Incision Complex	Reactome	R-HSA-6781823	COPS2; COPS3; CCNH; TCEA1	9318; 902; 8533; 6917	57	57
0.00948901	0.0262474	Cell cycle - Homo sapiens (human)	KEGG	path:hsa04110	HDAC2; SKP2; CCND1; ORC2; MCM3; CCNH	4172; 595; 6502; 902; 4999; 3066	124	124
0.00949907	0.0262474	Necroptosis - Homo sapiens (human)	KEGG	path:hsa04217	TLR3; MLKL; DNM1L; HSP90AA1; PLA2G4A; FTH1; PPIA	3320; 197259; 5321; 10059; 5478; 7098; 2495	162	162

## Sheet: GO DOWN
p-value	q-value	pathway	source	external_id	members_input_overlap	members_input_overlap_geneids	size	effective_size
5.61922e-18	3.20295e-15	Extracellular matrix organization	Reactome	R-HSA-1474244	MMP14; MMP15; HSPG2; ITGB3; ADAMTS14; ADAM19; FBLN2; LAMB2; FURIN; ADAMTS4; ADAMTS2; NID2; LAMA2; LTBP4; LAMA5; FBN1; COL5A3; COL5A1; PLEC; COL4A1; COL6A2; PTPRS; CASP3; LRP4; DDR1; COL14A1; COL1A2; COL1A1; COL6A1; SH3PXD2A; MMP2; COL12A1	9509; 1292; 50509; 2199; 3911; 1278; 3908; 4038; 1277; 5339; 780; 1282; 3913; 7373; 5802; 4323; 3690; 1291; 8425; 9644; 2200; 4313; 3339; 9507; 5045; 8728; 836; 140766; 22795; 1303; 4324; 1289	294	294
2.80089e-09	5.76934e-07	Focal Adhesion	Wikipathways	WP306	COL4A1; PDGFRB; ITGB3; LAMB2; LAMA5; SHC2; MYLK2; VAV2; TLN2; LAMA2; COL5A3; COL1A2; RAPGEF1; PIK3R1; COL1A1; PDPK1; FLNC; COL6A2	5170; 2318; 5159; 25759; 2889; 3690; 7410; 3913; 83660; 5295; 3908; 1292; 50509; 85366; 1278; 3911; 1277; 1282	198	198
3.03649e-09	5.76934e-07	Focal adhesion - Homo sapiens (human)	KEGG	path:hsa04510	PDGFRB; ITGB3; COL6A2; LAMB2; COL4A1; SHC2; MYLK2; VAV2; TLN2; LAMA2; COL1A2; RAPGEF1; PIK3R1; COL1A1; COL6A1; PDPK1; FLNC; LAMA5	5159; 5170; 2318; 3690; 5295; 83660; 7410; 1277; 1282; 1291; 1292; 3911; 3913; 85366; 3908; 2889; 25759; 1278	199	199
9.37596e-09	1.33607e-06	Collagen biosynthesis and modifying enzymes	Reactome	R-HSA-1650814	ADAMTS2; COL14A1; COL5A3; COL5A1; COL1A2; ADAMTS14; COL4A1; COL1A1; COL6A1; COL6A2; COL12A1	50509; 1277; 1292; 1291; 1282; 1278; 7373; 9509; 140766; 1303; 1289	68	68
2.43459e-08	2.40794e-06	Collagen formation	Reactome	R-HSA-1474290	ADAMTS2; COL14A1; COL5A3; COL5A1; PLEC; ADAMTS14; COL4A1; COL1A1; COL6A1; COL1A2; COL6A2; COL12A1	9509; 1292; 50509; 1278; 1277; 5339; 1282; 7373; 1291; 140766; 1303; 1289	92	92
2.53467e-08	2.40794e-06	Collagen chain trimerization	Reactome	R-HSA-8948216	COL14A1; COL5A3; COL5A1; COL1A2; COL4A1; COL1A1; COL6A1; COL6A2; COL12A1	1277; 1292; 1291; 1282; 50509; 1303; 7373; 1278; 1289	44	44
5.20798e-07	4.24078e-05	Human papillomavirus infection - Homo sapiens (human)	KEGG	path:hsa05165	COL4A1; PDGFRB; ITGB3; COL6A2; HDAC5; CASP3; WNT10B; LAMA2; NOTCH2; NOTCH1; CREB3L2; ATP6V0A2; COL1A2; HEYL; PIK3R1; COL1A1; COL6A1; LAMB2; NOTCH3; LAMA5	836; 5295; 5159; 3908; 3690; 23545; 4851; 4854; 1277; 1278; 1282; 1291; 1292; 10014; 7480; 3911; 3913; 4853; 26508; 64764	339	339
6.98489e-07	4.97673e-05	ECM-receptor interaction - Homo sapiens (human)	KEGG	path:hsa04512	LAMA2; LAMB2; LAMA5; HSPG2; ITGB3; COL1A2; COL4A1; COL1A1; COL6A1; COL6A2	1282; 1291; 1292; 3339; 3908; 3911; 3913; 3690; 1277; 1278	82	82
1.73171e-06	0.000109675	Epithelial to mesenchymal transition in colorectal cancer	Wikipathways	WP4239	COL4A1; MMP15; LRP6; PIK3R1; LRP5; PKD1; NOTCH1; NOTCH2; NOTCH3; PKP1; MMP2; WNT10B; NRP2	5317; 4854; 4313; 4324; 4040; 4041; 5310; 8828; 5295; 7480; 1282; 4853; 4851	160	160
5.64686e-06	0.000321871	miRNA targets in ECM and membrane receptors	Wikipathways	WP2911	COL6A2; COL5A3; COL5A1; COL1A2; COL4A1; COL6A1; LAMB2	1289; 1292; 1291; 1278; 3913; 1282; 50509	44	44
6.84288e-06	0.000354586	Degradation of the extracellular matrix	Reactome	R-HSA-1474228	MMP14; ADAMTS4; LAMA5; MMP15; HSPG2; COL14A1; CASP3; MMP2; COL12A1; FURIN	3911; 5045; 7373; 4323; 3339; 4313; 9507; 836; 1303; 4324	105	105
1.33693e-05	0.000635042	Protein digestion and absorption - Homo sapiens (human)	KEGG	path:hsa04974	COL14A1; COL5A3; COL5A1; COL1A2; COL4A1; COL1A1; COL6A1; COL6A2; COL12A1	1291; 7373; 1277; 1278; 1282; 1289; 1292; 1303; 50509	90	90
1.50191e-05	0.000658528	Signaling by Receptor Tyrosine Kinases	Reactome	R-HSA-9006934	PDGFRB; LAMA2; LAMB2; COL4A1; SHC2; VAV2; LAMA5; PIK3R1; ITGB3; LRIG1; RALGDS; DNM1; DUSP3; ATP6V0A2; COL6A1; PDPK1; COL6A2; RAPGEF1; NRP2; FURIN	1291; 25759; 7410; 3908; 23545; 1292; 5159; 1282; 3913; 5045; 5900; 1759; 8828; 1845; 3911; 2889; 5295; 3690; 5170; 26018	423	423
1.72534e-05	0.00070246	Collagen degradation	Reactome	R-HSA-1442490	MMP14; MMP15; COL14A1; MMP2; COL12A1; FURIN	4323; 5045; 7373; 1303; 4313; 4324	35	35
2.07649e-05	0.000740356	Primary Focal Segmental Glomerulosclerosis FSGS	Wikipathways	WP2572	ITGB3; LRP6; LAMA5; LRP5; NOTCH1; DNM1; SYNPO; LAMB2	11346; 4040; 3690; 1759; 3913; 3911; 4041; 4851	73	73
2.07819e-05	0.000740356	Signaling by NOTCH	Reactome	R-HSA-157118	DTX4; HEYL; HDAC5; NOTCH1; NOTCH2; NOTCH3; TNRC6C; ARRB1; FURIN; AGO2	4854; 408; 57690; 27161; 4851; 23220; 4853; 10014; 26508; 5045	120	119
2.27916e-05	0.00076419	Signaling by PDGF	Reactome	R-HSA-186797	PDGFRB; PIK3R1; RAPGEF1; COL4A1; COL6A1; COL6A2; FURIN	1292; 1291; 1282; 2889; 5045; 5159; 5295	54	54
2.66029e-05	0.000799752	VEGFA-VEGFR2 Signaling Pathway	Wikipathways	WP3888	MMP14; ITGB3; HDAC5; SHC2; CAMKK2; MMP2; VAV2; GPC1; RAPGEF1; PIK3R1; PDPK1; MAPKAPK5; BIN1; NRP2	5170; 4323; 274; 25759; 2889; 3690; 7410; 8828; 2817; 10645; 10014; 5295; 4313; 8550	236	236
2.66584e-05	0.000799752	Laminin interactions	Reactome	R-HSA-3000157	NID2; LAMA2; HSPG2; LAMB2; LAMA5	3911; 22795; 3339; 3913; 3908	23	23
2.85605e-05	0.000813973	Pre-NOTCH Processing in Golgi	Reactome	R-HSA-1912420	NOTCH3; NOTCH1; NOTCH2; FURIN	5045; 4851; 4853; 4854	12	12
3.26714e-05	0.000886796	ECM proteoglycans	Reactome	R-HSA-3000178	ITGB3; PTPRS; LAMA5; LRP4; HSPG2; LAMA2; LAMB2	4038; 3690; 3339; 3913; 5802; 3908; 3911	57	57
3.94943e-05	0.00102326	Pre-NOTCH Expression and Processing	Wikipathways	WP2786	NOTCH1; NOTCH2; NOTCH3	4854; 4853; 4851	5	5
5.07949e-05	0.00120638	Non-integrin membrane-ECM interactions	Reactome	R-HSA-3000171	ITGB3; HSPG2; LAMA5; DDR1; LAMA2; LAMB2	780; 3690; 3339; 3913; 3908; 3911	42	42
5.07949e-05	0.00120638	Pre-NOTCH Expression and Processing	Reactome	R-HSA-1912422	NOTCH1; NOTCH2; NOTCH3; TNRC6C; AGO2; FURIN	4853; 27161; 4851; 5045; 57690; 4854	42	42
7.80551e-05	0.00177966	Pre-NOTCH Processing in the Endoplasmic Reticulum	Reactome	R-HSA-1912399	NOTCH1; NOTCH2; NOTCH3	4853; 4851; 4854	6	6
0.000105405	0.0023108	Focal Adhesion-PI3K-Akt-mTOR-signaling pathway	Wikipathways	WP3932	COL4A1; PDGFRB; ITGB3; LAMB2; DDIT4; LAMA5; LAMA2; CREB3L2; COL5A3; COL5A1; COL1A2; PIK3R1; COL1A1; PDPK1; COL6A2	5170; 5159; 64764; 54541; 1277; 50509; 3690; 5295; 3908; 1292; 1278; 3913; 3911; 1282; 1289	302	302
0.00013834	0.00283038	Protein alkylation leading to liver fibrosis	Wikipathways	WP3980	PDGFRB; TIMP3; COL1A2; COL4A1; COL1A1; MMP2	5159; 7078; 1278; 4313; 1277; 1282	50	50
0.000139036	0.00283038	Amoebiasis - Homo sapiens (human)	KEGG	path:hsa05146	LAMA2; LAMA5; PIK3R1; COL1A2; COL4A1; COL1A1; LAMB2; CASP3	5295; 1277; 1278; 1282; 836; 3911; 3913; 3908	96	95
0.000209035	0.00405507	Cell death signalling via NRAGE, NRIF and NADE	Reactome	R-HSA-204998	OBSCN; BCL2L11; CASP3; ARHGEF17; VAV2; AKAP13; ARHGEF10L	10018; 11214; 84033; 9828; 55160; 7410; 836	78	76
0.000213425	0.00405507	inhibition of matrix metalloproteinases	BioCarta	reckpathway	MMP14; MMP2; TIMP3	4323; 7078; 4313	8	8
0.000252206	0.00463734	Elastic fibre formation	Reactome	R-HSA-1566948	FBLN2; ITGB3; FBN1; LTBP4; FURIN	3690; 5045; 2200; 2199; 8425	36	36
0.00029695	0.00524448	Parathyroid hormone synthesis, secretion and action - Homo sapiens (human)	KEGG	path:hsa04928	MMP14; MMP15; LRP6; LRP5; JUND; CREB3L2; AKAP13; ARRB1	4323; 4324; 64764; 3727; 11214; 408; 4040; 4041	106	106
0.000303628	0.00524448	Muscle contraction	Reactome	R-HSA-397014	TNNT1; MYH3; TRIM72; DYSF; KCNH2; RYR1; RYR3; CACNB3; SORBS1; ATP2B4; ACTN3	6261; 493829; 7138; 8291; 6263; 4621; 10580; 493; 3757; 784; 89	195	195
0.000348099	0.00573408	NRAGE signals death through JNK	Reactome	R-HSA-193648	OBSCN; BCL2L11; ARHGEF17; VAV2; AKAP13; ARHGEF10L	10018; 11214; 84033; 9828; 55160; 7410	61	59
0.000369187	0.00573408	PI3K-Akt Signaling Pathway	Wikipathways	WP4172	COL4A1; PDGFRB; ITGB3; LAMB2; DDIT4; LAMA5; LAMA2; CREB3L2; COL1A2; PIK3R1; COL1A1; COL6A1; PDPK1; BCL2L11; COL6A2	10018; 5170; 5159; 64764; 54541; 1277; 3690; 3913; 5295; 3908; 1292; 1291; 1278; 3911; 1282	340	339
0.000370478	0.00573408	O-glycosylation of TSR domain-containing proteins	Reactome	R-HSA-5173214	SPON2; ADAMTS7; ADAMTS14; ADAMTS4; ADAMTS2	9509; 10417; 9507; 140766; 11173	39	39
0.000372212	0.00573408	Wnt-beta-catenin Signaling Pathway in Leukemia	Wikipathways	WP3658	RARA; LRP6; BCL9; LRP5	607; 4040; 4041; 5914	22	22
0.000393327	0.00589991	Proteoglycans in cancer - Homo sapiens (human)	KEGG	path:hsa05205	ITGB3; HSPG2; TIMP3; CASP3; WNT10B; VAV2; GPC1; PIK3R1; PDPK1; FLNC; MMP2	3690; 5295; 4313; 7410; 2817; 3339; 2318; 5170; 7480; 836; 7078	201	201
0.000417752	0.0061056	Signaling by MET	Reactome	R-HSA-6806834	LAMA2; LAMA5; LRIG1; RAPGEF1; PIK3R1; LAMB2	3913; 3908; 26018; 5295; 3911; 2889	61	61
0.000469871	0.00669566	Binding and Uptake of Ligands by Scavenger Receptors	Reactome	R-HSA-2173782	SSC5D; LRP1; COL1A2; COL4A1; COL1A1	1277; 1278; 1282; 4035; 284297	41	41
0.000545992	0.00747311	Thyroid hormone signaling pathway - Homo sapiens (human)	KEGG	path:hsa04919	ITGB3; NOTCH1; NOTCH2; NOTCH3; MED12; PIK3R1; PDPK1; THRA	5170; 3690; 5295; 9968; 4851; 4853; 4854; 7067	116	116
0.000553077	0.00747311	Signaling by NTRKs	Reactome	R-HSA-166520	RALGDS; SHC2; DNM1; RAPGEF1; PIK3R1; DUSP3; FURIN	5900; 1759; 1845; 2889; 5295; 25759; 5045	89	89
0.000563761	0.00747311	PI3K-Akt signaling pathway - Homo sapiens (human)	KEGG	path:hsa04151	PDGFRB; ITGB3; LAMB2; DDIT4; PIK3R1; LAMA2; CREB3L2; BCL2L11; COL1A2; COL4A1; COL1A1; COL6A1; PDPK1; COL6A2; LAMA5	5159; 5170; 5295; 64764; 1277; 1282; 1291; 1292; 1278; 54541; 3690; 10018; 3908; 3911; 3913	354	353
0.000594846	0.00770596	Breast cancer - Homo sapiens (human)	KEGG	path:hsa05224	HEYL; LRP6; SHC2; LRP5; WNT10B; NOTCH1; NOTCH2; NOTCH3; PIK3R1	25759; 5295; 4040; 4851; 4853; 4854; 7480; 26508; 4041	147	147
0.000633331	0.0080222	Axon guidance	Reactome	R-HSA-422475	EPHB3; ITGB3; EFNB1; EPHB6; CACNB3; PLXNA2; PLXNA1; VAV2; GPC1; DNM1; COL4A1; COL6A1; COL6A2; NRP2; MYO10	1282; 1291; 1759; 7410; 1292; 5362; 2817; 1947; 2049; 5361; 2051; 784; 8828; 4651; 3690	358	357
0.000757101	0.00938147	Activation of BMF and translocation to mitochondria	Reactome	R-HSA-139910	BMF; DYNLL2	90427; 140735	3	3
0.000831041	0.00996087	Breast cancer pathway	Wikipathways	WP4262	HEYL; LRP6; SHC2; LRP5; WNT10B; NOTCH1; NOTCH2; NOTCH3; PIK3R1	4040; 4041; 25759; 7480; 5295; 26508; 4854; 4853; 4851	154	154
0.00083881	0.00996087	MET promotes cell motility	Reactome	R-HSA-8875878	LAMA2; LAMB2; LAMA5; RAPGEF1	3913; 3908; 3911; 2889	27	27
0.000870898	0.0101308	p75 NTR receptor-mediated signalling	Reactome	R-HSA-193704	OBSCN; BCL2L11; CASP3; ARHGEF17; VAV2; AKAP13; ARHGEF10L	10018; 9828; 84033; 55160; 11214; 7410; 836	99	96
0.00102731	0.0112609	Notch-HLH transcription pathway	Reactome	R-HSA-350054	NOTCH1; NOTCH2; NOTCH3	4853; 4851; 4854	13	13
0.00102731	0.0112609	NICD traffics to nucleus	Reactome	R-HSA-157052	NOTCH1; NOTCH2; NOTCH3	4853; 4851; 4854	13	13
0.00102731	0.0112609	b cell survival pathway	BioCarta	bcellsurvivalpathway	PDPK1; CASP3; PIK3R1	5295; 5170; 836	13	13
0.00115425	0.0124049	Relaxin signaling pathway - Homo sapiens (human)	KEGG	path:hsa04926	COL4A1; SHC2; ARRB1; CREB3L2; COL1A2; PIK3R1; COL1A1; MMP2	25759; 5295; 4313; 64764; 1277; 1278; 1282; 408	130	130
0.0011752	0.0124049	Integrin-mediated Cell Adhesion	Wikipathways	WP185	ITGB3; VAV2; MYLK2; RAPGEF1; SORBS1; PDPK1; TNS1	5170; 10580; 7145; 3690; 2889; 7410; 85366	101	101
0.00126164	0.0130752	Pre-NOTCH Transcription and Translation	Reactome	R-HSA-1912408	NOTCH3; TNRC6C; NOTCH1; AGO2	27161; 4851; 57690; 4854	30	30
0.00129213	0.013152	Osteoblast Signaling	Wikipathways	WP322	PDGFRB; ITGB3; COL1A1	5159; 3690; 1277	14	14
0.00134893	0.0134893	Signaling by NTRK1 (TRKA)	Reactome	R-HSA-187037	RALGDS; SHC2; DNM1; RAPGEF1; PIK3R1; DUSP3	1845; 5900; 1759; 5295; 25759; 2889	76	76
0.00143058	0.0138209	Matrix Metalloproteinases	Wikipathways	WP129	MMP14; MMP15; TIMP3; MMP2	4323; 4324; 7078; 4313	31	31
0.00143058	0.0138209	Activation of Matrix Metalloproteinases	Reactome	R-HSA-1592389	MMP14; MMP15; MMP2; FURIN	4323; 5045; 4313; 4324	31	31
0.00149822	0.014233	Invadopodia formation	Reactome	R-HSA-8941237	ADAM19; SH3PXD2A	9644; 8728	4	4
0.0015962	0.0149153	Negative regulation of TCF-dependent signaling by WNT ligand antagonists	Reactome	R-HSA-3772470	KREMEN1; LRP6; LRP5	83999; 4040; 4041	15	15
0.00181462	0.016418	Inflammatory Response Pathway	Wikipathways	WP453	LAMB2; COL1A2; LAMA5; COL1A1	1278; 3913; 3911; 1277	33	33
0.00181462	0.016418	Alpha 6 Beta 4 signaling pathway	Wikipathways	WP244	LAMA2; LAMB2; LAMA5; PIK3R1	5295; 3908; 3911; 3913	33	33
0.00194151	0.0172916	control of skeletal myogenesis by hdac and calcium/calmodulin-dependent kinase (camk)	BioCarta	hdacpathway	PDPK1; HDAC5; PIK3R1	5170; 10014; 5295	16	16
0.00199308	0.0174778	Pathways in cancer - Homo sapiens (human)	KEGG	path:hsa05200	COL4A1; PDGFRB; LAMA2; HEYL; BCL2L11; CASP3; LAMA5; LRP5; WNT10B; NOTCH1; NOTCH2; NOTCH3; PIK3R1; RARA; LRP6; LAMB2; MMP2; RALGDS	4313; 4851; 4853; 4854; 836; 5159; 5295; 1282; 7480; 5900; 5914; 10018; 3908; 3911; 3913; 26508; 4040; 4041	526	526
0.00202874	0.0175209	Axon guidance - Homo sapiens (human)	KEGG	path:hsa04360	EPHB3; SEMA3B; NFATC4; PLXNA2; PLXNA1; EFNB1; PIK3R1; EPHB6; SEMA6C	2049; 2051; 4776; 5295; 7869; 5361; 10500; 1947; 5362	175	175
0.00221181	0.0188169	Brain-Derived Neurotrophic Factor (BDNF) signaling pathway	Wikipathways	WP2380	BCL2L11; CASP3; SHC2; VAV2; PTPRF; NFATC4; PIK3R1; PDPK1	5170; 25759; 7410; 4776; 10018; 5792; 5295; 836	144	144
0.00232992	0.0195302	role of nicotinic acetylcholine receptors in the regulation of apoptosis	BioCarta	achpathway	PDPK1; CHRNG; PIK3R1	1146; 5170; 5295	17	17
0.0024707	0.0204101	phospholipase c signaling pathway	BioCarta	plcpathway	PDPK1; PIK3R1	5170; 5295	5	5
0.00269556	0.0219495	G alpha (12/13) signalling events	Reactome	R-HSA-416482	OBSCN; ARHGEF17; VAV2; AKAP13; PIK3R1; ARHGEF10L	9828; 84033; 5295; 55160; 11214; 7410	89	87
0.00276316	0.0220596	MET activates PTK2 signaling	Reactome	R-HSA-8874081	LAMA2; LAMB2; LAMA5	3911; 3908; 3913	18	18
0.00278648	0.0220596	NCAM1 interactions	Reactome	R-HSA-419037	CACNB3; COL6A1; COL6A2; COL4A1	1292; 784; 1282; 1291	37	37
0.00288141	0.0224987	Notch Signaling Pathway	Wikipathways	WP61	SPEN; NOTCH1; NOTCH2; PIK3R1; NOTCH3	5295; 23013; 4854; 4853; 4851	61	61
0.00324286	0.0243214	Scavenging by Class A Receptors	Reactome	R-HSA-3000480	COL1A2; COL4A1; COL1A1	1278; 1277; 1282	19	19
0.00324286	0.0243214	Ephrin signaling	Reactome	R-HSA-3928664	EPHB3; EFNB1; EPHB6	2049; 1947; 2051	19	19
0.00324286	0.0243214	prion pathway	BioCarta	prionpathway	LAMA2; LAMB2; LAMA5	3911; 3908; 3913	19	19
0.00366702	0.0271455	proteolysis and signaling pathway of notch	BioCarta	notchpathway	NOTCH1; FURIN	5045; 4851	6	6
0.00376035	0.027205	Small cell lung cancer - Homo sapiens (human)	KEGG	path:hsa05222	LAMA2; CASP3; PIK3R1; COL4A1; LAMB2; LAMA5	5295; 1282; 3908; 3911; 836; 3913	93	93
0.00377052	0.027205	ras signaling pathway	BioCarta	raspathway	PDPK1; RALGDS; PIK3R1	5900; 5170; 5295	20	20
0.00434754	0.0309762	regulation of pgc-1a	BioCarta	pgc1apathway	CAMKK2; HDAC5; ESRRA	10645; 10014; 2101	21	21
0.00483282	0.0338652	Intrinsic Pathway for Apoptosis	Reactome	R-HSA-109606	BCL2L11; BMF; CASP3; DYNLL2	90427; 140735; 836; 10018	43	43
0.00489879	0.0338652	Signal Transduction	Reactome	R-HSA-162582	DTX4; OBSCN; DYNC1H1; HDAC5; DYNLL2; AGO2; HSPG2; ITGB3; DNM1; AKAP13; ARRB1; CBX6; MAPKAPK5; LAMB2; ARHGEF10L; SOX4; RALGDS; RARA; HEYL; BCL2L11; IL17RD; WNT10B; CCDC88C; KMT2D; PDPK1; PIK3R1; KREMEN1; FURIN; PDGFRB; DUSP3; LAMA2; LAMA5; SHC2; ARHGEF17; DAB2IP; CHD3; JUND; GPC1; COL4A1; RHOBTB1; NRP2; AMOTL1; LRP1; LRP6; CASP3; LRIG1; LRP5; VAV2; NOTCH1; NOTCH2; NOTCH3; BCL9; ATP6V0A2; COL6A1; T…	4040; 55160; 3339; 3908; 23545; 140735; 1292; 1282; 2817; 23220; 11214; 1759; 84033; 1845; 23466; 836; 3911; 26018; 408; 8550; 4035; 3913; 4851; 5900; 26508; 8828; 3690; 4313; 4853; 1107; 9886; 10018; 440193; 9828; 25759; 7410; 5159; 5045; 1778; 154810; 54756; 7480; 2889; 27161; 83999; 57690; 1291; 6659; 10014; 8085; 4041; 3727; 4854; 5914; 153090; 607; 5295; 5170	2647	2633
0.00498753	0.0338652	Developmental Biology	Reactome	R-HSA-1266738	EPHB3; ITGB3; EFNB1; EPHB6; PKP1; KRT14; CACNB3; PLXNA2; PLXNA1; VAV2; GPC1; MED12; MYO10; DNM1; COL4A1; COL6A1; COL6A2; NRP2; FURIN	1291; 1759; 5362; 1292; 784; 9968; 1282; 7410; 2817; 1947; 5045; 2049; 5361; 2051; 8828; 4651; 3690; 5317; 3861	620	619
0.00507983	0.0338652	Transport of nucleosides and free purine and pyrimidine bases across the plasma membrane	Reactome	R-HSA-83936	SLC29A3; SLC29A1	2030; 55315	7	7
0.00507983	0.0338652	Post-transcriptional silencing by small RNAs	Reactome	R-HSA-426496	TNRC6C; AGO2	57690; 27161	7	7
0.00510949	0.0338652	AGE-RAGE signaling pathway in diabetic complications - Homo sapiens (human)	KEGG	path:hsa04933	CASP3; PIK3R1; COL1A2; COL4A1; COL1A1; MMP2	5295; 4313; 1277; 1282; 836; 1278	99	99
0.0052506	0.0344005	nfat and hypertrophy of the heart	BioCarta	nfatpathway	PDPK1; HDAC5; PIK3R1; CAMKK2	5170; 10645; 5295; 10014	44	44
0.00536487	0.0347498	Signaling by VEGF	Reactome	R-HSA-194138	ITGB3; SHC2; VAV2; PIK3R1; PDPK1; NRP2	8828; 5295; 3690; 25759; 5170; 7410	100	100
0.00569189	0.0364537	Notch Signaling	Wikipathways	WP268	DTX4; NOTCH1; NOTCH2; NOTCH3	23220; 4854; 4853; 4851	45	45
0.00590352	0.0373889	MicroRNAs in cardiomyocyte hypertrophy	Wikipathways	WP1544	NFATC4; LRP5; LRP6; HDAC5; PIK3R1; PDPK1	5170; 4040; 4041; 4776; 10014; 5295	102	102
0.00623693	0.0390665	Signaling by NOTCH1	Reactome	R-HSA-1980143	DTX4; HEYL; HDAC5; NOTCH1; ARRB1	10014; 26508; 4851; 408; 23220	74	73
0.00666386	0.0396959	Diseases of signal transduction	Reactome	R-HSA-5663202	PDGFRB; ITGB3; BCL2L11; HDAC5; NOTCH1; MYO18A; PIK3R1; ARRB1; PDPK1; HEYL	5159; 10018; 399687; 5295; 4851; 3690; 5170; 10014; 408; 26508	248	248
0.00670197	0.0396959	MAPK6-MAPK4 signaling	Wikipathways	WP3307	MAPKAPK5; MMP2	4313; 8550	8	8
0.00670197	0.0396959	Competing endogenous RNAs (ceRNAs) regulate PTEN translation	Reactome	R-HSA-8948700	TNRC6C; AGO2	57690; 27161	8	8
0.00670197	0.0396959	Regulation of PTEN mRNA translation	Reactome	R-HSA-8943723	TNRC6C; AGO2	57690; 27161	8	8
0.00670197	0.0396959	BH3-only proteins associate with and inactivate anti-apoptotic BCL-2 members	Reactome	R-HSA-111453	BCL2L11; BMF	90427; 10018	8	8
0.00675527	0.0396959	Death Receptor Signalling	Reactome	R-HSA-73887	OBSCN; BCL2L11; CASP3; ARHGEF17; VAV2; AKAP13; ARHGEF10L	10018; 9828; 84033; 55160; 11214; 7410; 836	141	138
0.00716238	0.041238	Assembly of collagen fibrils and other multimeric structures	Reactome	R-HSA-2022090	COL6A1; COL6A2; PLEC; COL4A1	1292; 5339; 1291; 1282	48	48
0.00716238	0.041238	Notch signaling pathway - Homo sapiens (human)	KEGG	path:hsa04330	DTX4; NOTCH1; NOTCH2; NOTCH3	4851; 23220; 4853; 4854	48	48
0.00852642	0.0481194	A third proteolytic cleavage releases NICD	Reactome	R-HSA-157212	NOTCH1; NOTCH2	4853; 4851	9	9
0.00852642	0.0481194	TP53 Regulates Metabolic Genes	Wikipathways	WP3349	DDIT4; SESN3	143686; 54541	9	9
0.00879824	0.0491667	MicroRNAs in cancer - Homo sapiens (human)	KEGG	path:hsa05206	PDGFRB; ITGB3; BCL2L11; CASP3; NOTCH1; TIMP3; NOTCH3; BMF; NOTCH2; DDIT4; SOX4	5159; 54541; 3690; 10018; 4851; 4854; 6659; 90427; 836; 7078; 4853	299	299
0.00891206	0.0493192	Canonical and Non-canonical Notch signaling	Wikipathways	WP3845	NOTCH1; NOTCH2; NOTCH3	4854; 4853; 4851	27	27

## Sheet: Comparisons datasets
Dataset reference	Legend		Myoblast and CP_hamstrings	CP_hmastrings and miR-486_KO	CP_hamstrings and CP_flexors_wrist	miR-486_KO and myoblast	CP_flexors_wrist and miR-486_KO	CP_hamstrings and CP_flexors_wrist and Myoblast	CP_hamstring and miR-486_KO and Myoblast	CP_hamstrings and CP_flexors_wrist and miR-486_KO	CP_flexors_wrist and Myoblast	CP_flexors_wrist and miR-486_KO and Myoblast
Current study (C2C12)	Myoblast		AKAP13	COL1A1	ATRX	ACTN3	ANGPT1	IGFBP5	COL1A1	PDE4D	DYRK2	GLUL
Smith et al., 2012	CP_hamstrings		COL14A1	COL1A2	COL21A1	BIN1	DUSP10	RHOBTB1	COL1A2		GLUL
Smith et al., 2009	CP_flexors_wrist		COL1A1	COL3A1	DDX17	CACNB3	GLUL	TGM2	MAP1A
Samani et al., 2022	miR-486_KO		COL1A2	EGR1	IGFBP5	CCL7	GPX3	TPD52	PLXNA2
			COL4A1	MAP1A	LRRC17	COL1A1	IGF1
			COL5A1	MAP3K7CL	MAFF	COL1A2	PDE4D
			FBN1	NMRK2	MATN2	GLUL
			GPD2	NPNT	MBNL1	MAP1A
			IGFBP5	NPR3	NEAT1	PLXNA2
			MAGOH	NPY1R	PDE4D
			MAN2A2	NQO1	PDE4DIP
			MAP1A	NR4A1	PPP1R3A
			MAP7D1	NRIP1	RHOBTB1
			MAPK8IP1	OACYL	SMC3
			MAPKAPK5	OLFML3	TGM2
			MCM3	OTOG	TPD52
			MCPT8	PDE4D
			MED12	PEG3
			MEGF8	PERP
			MEX3A	PHTF2
			MICALL1	PIM3
			MINPP1	PLA2G2D
			MIS18BP1	PLEKHO1
			MITD1	PLK2
			MLEC	PLPP2
			MLKL	PLXNA2
			MLLT6	POLM
			MMP14	PPP1R3C
			MMP15	PTGER4
			MMP2	PTGIR
			MON2	RAB27B
			MPHOSPH10	RASGRF1
			MPP2	RASL12
			MRC2	RETNLA
			MRPL20	RNFT2
			MRPL40	RRAD
			MRPS22	RUNX1
			MSMO1	S100A4
			MTAP	S100A9
			MTFR1	SELP
			MTMR9	SERPINA3K
			MT-ND6	SERPINB1A
			MT-RNR1	SH2D6
			MTSS1L	SLC16A13
			MT-TL2	SLC16A8
			MXD4	SLC18A1
			MYBPH	SLC1A1
			MYCL	SLC25A22
			MYH1	SLC25A34
			MYH3	SLC27A1
			MYLK2	SLC2A3
			MYO10	SLC6A2
			MYO18A	SLC7A5
			MYOM2	SMIM3
			MYRF	SMOX
			NAA15	SOCS1
			NAA20	SOCS3
			NAA38	SPARC
			NAA50	SPSB2
			NASP	STBD1
			NCL	SYT15
			NDUFAB1	SYT3
			NDUFAF4	TBC1D4
			NDUFS4	TDRKH
			NDUFV2	TGTP2
			NEFL	THBS4
			NEK9	THEMIS3
			NES	TIPARP
			NEURL1A	TLR1
			NEURL4	TLR5
			NFATC4	TMEM132B
			NFE2L1	TMEM8C
			NID2	TMEM98
			NISCH	TNC
			NLGN2	TOB2
			NMT2	TPH1
			NOP10	TREM2
			NOP58	TSC22D3
			NOTCH1	TTC9
			NOTCH2	TTLL7
			NOTCH3	UCHL1
			NPM1	USH1C
			NQO2	WIF1
			NRAP	WNT4
			NRP2	ZFP36
			NSMCE2
			NSMCE4A
			NSUN2
			NUAK1
			NUDCD1
			NUDT18
			NUFIP1
			NUMA1
			NUSAP1
			OAS1A
			OBSCN
			OFD1
			OLA1
			OLFML2A
			ORC2
			OTUD6B
			PABPN1
			PBDC1
			PBK
			PBXIP1
			PCDH1
			PCDHGC3
			PCDHGC5
			PCNX
			PDCD10
			PDGFRB
			PDLIM3
			PDPK1
			PI4K2B
			PIEZO1
			PIK3R1
			PINK1
			PITPNM2
			PKD1
			PKP1
			PLA2G4A
			PLBD2
			PLEC
			PLEKHA3
			PLSCR2
			PLXNA1
			PLXNA2
			PNMAL2
			PNPT1
			PODNL1
			POLE2
			POLR3G
			PPIA
			PPIL3
			PPP1R11
			PPP1R9B
			PPP6C
			PRDX1
			PRKG2
			PRL2C2
			PRL2C3
			PRPF39
			PRPSAP1
			PRRC2B
			PRRG4
			PRRX2
			PRUNE2
			PSMA1
			PSMA3
			PSMB2
			PSMC6
			PSMD12
			PSMD14
			PSME1
			PTGES3
			PTGFRN
			PTGIS
			PTPRF
			PTPRS
			PUM3
			RAB5IF
			RALGDS
			RANBP1
			RAPGEF1
			RARA
			RASA1
			RASSF8
			RBM24
			RERE
			RETREG3
			RHOBTB1
			RMC1
			RPF2
			RPL26
			RPL35A
			RPL36A
			RPL37
			RPL37RT
			RPL3-PS1
			RPL41
			RPS15A-PS7
			RPS19BP1
			RPS2
			RPS24
			RPS25
			RPS27
			RPS27L
			RPS6
			RPSA
			RSL1D1
			RYR1
			RYR3
			S100A11
			SARNP
			SCFD1
			SEMA3B
			SEMA3E
			SEMA6C
			SERF2
			SERPINB2
			SERPINB9B
			SESN3
			SETD7
			SF3A3
			SF3B6
			SFT2D2
			SH3PXD2A
			SH3PXD2B
			SHC2
			SHMT2
			SKP2
			SLC29A1
			SLC29A3
			SLC43A2
			SLC4A3
			SLC6A6
			SLC7A2
			SMIM5
			SNRPA1
			SNRPD1
			SNX2
			SOBP
			SOCS7
			SOGA1
			SORBS1
			SOX4
			SPC25
			SPEG
			SPEN
			SPOCK2
			SPON2
			SPP1
			SRL
			SSC5D
			SSU72
			STARD9
			STK10
			STMN2
			SUB1
			SUN2
			SUV39H1
			SVEP1
			SYNC
			SYNPO
			TACC3
			TAF13
			TAF1D
			TCEA1
			TCEAL8
			TCIM
			TENM3
			TGM2
			THOC1
			THRA
			TIGIT
			TIMP3
			TIPIN
			TLN2
			TLR3
			TM4SF1
			TMED5
			TMEM119
			TMEM132A
			TMEM198B
			TMEM9B
			TMX1
			TNNT1
			TNRC18
			TNRC6C
			TNS1
			TPBG
			TPD52
			TRIM30A
			TRIM59
			TRIM72
			TRMT10C
			TRP53INP2
			TSEN15
			TSG101
			TTC28
			TTYH2
			TTYH3
			TULP4
			TXNDC9
			TXNL1
			TYMS
			UBE2H
			UCHL3
			UFSP2
			UNC45B
			VASH1
			VAV2
			VBP1
			VPS13C
			VPS13D
			VSIR
			WDFY3
			WDR13
			WDR36
			WDR75
			WNT10B
			XAF1
			XLR
			XPO1
			YPEL2
			ZDHHC24
			ZFP277
			ZFP28
			ZFP346
			ZFP503
			ZFP52
			ZFP808
			ZFP948
			ZFP994
			ZHX3
			ZMPSTE24
			ZSWIM8
			ZWINT
