# Supplementary material for: Extracellular vesicle characteristics and microRNA content in cerebral palsy and typically developed individuals at rest and in response to aerobic exercise
Source: Front Physiol. 2022 Dec 21;13:1072040. doi: 10.3389/fphys.2022.1072040 (PMC9811128; doi:10.3389/fphys.2022.1072040)
Supplement: Supplementary file 5 [file Table1.XLSX]

## Sheet: CP vs TD - pre exercise
	baseMean	log2FoldChange	lfcSE	stat	pvalue	padj
hsa-miR-486-5p	31923.1	1.9467	0.456178	4.26741	1.97755e-05	0.0039551
hsa-let-7b-5p	1528.93	-1.77459	0.45076	-3.93689	8.25439e-05	0.00676773
hsa-let-7a-5p	1410.67	-2.19582	0.564923	-3.88694	0.000101516	0.00676773
hsa-let-7e-5p	55.8521	-2.74673	0.787232	-3.48909	0.000484662	0.0242331
hsa-miR-203a-3p	14.8662	7.06636	2.29572	3.07805	0.0020836	0.083344
hsa-miR-125b-5p	193.349	1.83492	0.609931	3.00841	0.00262622	0.0875408
hsa-let-7f-5p	628.025	-1.11787	0.386091	-2.89535	0.00378731	0.0972906
hsa-miR-99a-5p	210.1	1.39045	0.481654	2.88682	0.00389162	0.0972906
hsa-miR-146b-5p	325.973	-0.992876	0.373955	-2.65506	0.00792934	0.176208
hsa-miR-6803-3p	5.39681	-6.06267	2.34301	-2.58755	0.00966605	0.193321
hsa-miR-451a	446.365	2.93422	1.16199	2.52518	0.011564	0.210254
hsa-miR-3177-3p	5.77145	-6.41553	2.59342	-2.47377	0.0133696	0.222826
hsa-let-7d-5p	118.499	-1.69113	0.708101	-2.38826	0.0169284	0.256419
hsa-miR-134-5p	5.01307	-6.41338	2.71839	-2.35926	0.0183114	0.256419
hsa-miR-532-5p	4.2161	7.12742	3.04459	2.34101	0.0192314	0.256419
hsa-miR-483-5p	6.25	5.51233	2.42179	2.27614	0.0228378	0.285473
hsa-miR-125a-5p	1594.38	0.853642	0.385422	2.21482	0.0267722	0.314967
hsa-miR-423-5p	2369.29	-0.732388	0.342049	-2.14118	0.0322594	0.358438
hsa-miR-4433b-5p	327.43	-1.39188	0.663387	-2.09814	0.0358928	0.377819
hsa-miR-26b-5p	4.77649	-4.23319	2.14392	-1.97451	0.0483239	0.460227
hsa-miR-340-5p	5.42852	6.18433	3.13208	1.97451	0.0483236	0.460227
hsa-miR-10a-5p	639.508	0.713609	0.372299	1.91676	0.0552679	0.480599
hsa-miR-654-3p	26.2576	-2.37652	1.23987	-1.91676	0.0552689	0.480599
hsa-miR-100-5p	310.17	1.13011	0.614219	1.83991	0.0657818	0.548181
hsa-let-7c-5p	35.0365	-1.57375	0.871414	-1.80597	0.0709223	0.567378
hsa-miR-10b-5p	810.198	0.862586	0.486335	1.77365	0.0761216	0.585551
hsa-miR-1301-3p	60.0484	-1.69772	0.998977	-1.69946	0.0892332	0.63738
hsa-miR-363-3p	21.4624	2.47382	1.4535	1.70197	0.088761	0.63738
hsa-miR-485-5p	28.8091	-1.84829	1.12	-1.65026	0.0988897	0.659264
hsa-miR-186-5p	47.9551	1.62039	0.9734	1.66467	0.0959785	0.659264
hsa-miR-127-3p	151.915	-0.776145	0.550615	-1.4096	0.158659	0.707788
hsa-let-7i-5p	155.03	-0.863916	0.574497	-1.50378	0.132638	0.707788
hsa-miR-30c-5p	138.497	0.744812	0.529863	1.40567	0.159823	0.707788
hsa-miR-150-5p	143.812	0.916118	0.645927	1.4183	0.156103	0.707788
hsa-miR-126-3p	69.6461	0.757684	0.54905	1.37999	0.167589	0.707788
hsa-miR-361-5p	35.8283	-1.39181	0.97448	-1.42826	0.153218	0.707788
hsa-miR-143-3p	67.3525	1.10359	0.739328	1.49269	0.135518	0.707788
hsa-miR-98-5p	8.25379	-3.23738	2.27951	-1.42021	0.155548	0.707788
hsa-miR-654-5p	6.36925	-2.85524	1.84442	-1.54804	0.121612	0.707788
hsa-miR-103a-3p	11.683	1.96057	1.35222	1.4499	0.147088	0.707788
hsa-miR-382-5p	5.15541	-3.41246	2.35123	-1.45135	0.146683	0.707788
hsa-miR-10395-3p	2.55048	-4.75358	3.40581	-1.39573	0.162797	0.707788
hsa-miR-6810-5p	2.70286	-5.42382	3.45927	-1.56791	0.116903	0.707788
hsa-miR-433-3p	2.3164	-5.22423	3.62242	-1.4422	0.149247	0.707788
hsa-miR-320c	2.35797	-4.7994	3.49652	-1.37262	0.169869	0.707788
hsa-miR-425-3p	4.39859	-5.14368	3.34156	-1.53931	0.12373	0.707788
hsa-miR-1292-5p	3.11994	-5.48738	3.80594	-1.44179	0.149361	0.707788
hsa-miR-124-3p	6.92386	3.53683	2.31531	1.52758	0.126616	0.707788
hsa-miR-494-3p	3.8863	3.95648	3.10756	1.27318	0.202954	0.828383
hsa-miR-92a-3p	2966.33	-0.425375	0.337486	-1.26042	0.207517	0.830067
hsa-miR-200b-3p	5.81298	3.4517	2.76863	1.24672	0.212501	0.833336
hsa-miR-101-3p	29.3	1.1	0.961001	1.14464	0.252357	0.841189
hsa-miR-182-5p	38.2692	0.994959	0.865741	1.14926	0.25045	0.841189
hsa-miR-24-3p	42.2893	0.903859	0.782665	1.15485	0.248153	0.841189
hsa-miR-30a-5p	36.1639	1.21597	1.03126	1.17911	0.238355	0.841189
hsa-miR-25-3p	43.2851	0.883489	0.757718	1.16599	0.24362	0.841189
hsa-miR-766-3p	18.379	-1.50393	1.26852	-1.18558	0.235787	0.841189
hsa-miR-1843	2.60864	-4.4112	3.6311	-1.21484	0.224428	0.841189
hsa-miR-421	3.39966	3.86732	3.34576	1.15588	0.247729	0.841189
hsa-miR-365a-3p|hsa-miR-365b-3p	2.19654	4.85222	3.98472	1.21771	0.223335	0.841189
hsa-miR-671-3p	14.8387	-1.43988	1.28869	-1.11732	0.263857	0.865106
hsa-miR-128-3p	9.37485	-2.29201	2.09562	-1.09371	0.27408	0.874788
hsa-miR-4732-3p	6.69953	2.68075	2.45861	1.09035	0.275558	0.874788
hsa-miR-191-5p	2411.78	-0.334514	0.321821	-1.03944	0.298599	0.880155
hsa-miR-30d-5p	872.579	-0.371725	0.406826	-0.913721	0.360863	0.880155
hsa-miR-409-3p	89.7544	-0.724178	0.765779	-0.945675	0.344314	0.880155
hsa-miR-320a-3p	115.239	-0.512388	0.549308	-0.932788	0.350929	0.880155
hsa-miR-122-5p	69.5566	0.699964	0.748248	0.93547	0.349546	0.880155
hsa-miR-148a-3p	49.1275	-0.628633	0.66406	-0.946651	0.343817	0.880155
hsa-miR-139-3p	30.9861	-0.787476	0.858113	-0.917683	0.358785	0.880155
hsa-miR-501-3p	43.361	0.743671	0.724221	1.02686	0.304488	0.880155
hsa-miR-664a-5p	10.5663	-1.61255	1.75084	-0.921018	0.357041	0.880155
hsa-miR-16-2-3p	13.7269	1.62973	1.72774	0.943273	0.345541	0.880155
hsa-miR-345-5p	1.52503	-3.90236	4.26384	-0.915223	0.360075	0.880155
hsa-miR-93-5p	2.10288	-3.90249	4.26384	-0.915253	0.360059	0.880155
hsa-miR-223-3p	13.198	1.68548	1.74657	0.965026	0.334532	0.880155
hsa-miR-192-5p	41.0108	0.948305	0.987834	0.959985	0.337063	0.880155
hsa-miR-1-3p	31.0471	0.963476	0.964931	0.998492	0.318041	0.880155
hsa-miR-25-5p	7.30217	1.9209	1.93518	0.99262	0.320895	0.880155
hsa-miR-664b-5p	1.50503	-4.23	4.26043	-0.992858	0.320779	0.880155
hsa-miR-15b-5p	7.49483	2.28863	2.16178	1.05868	0.289746	0.880155
hsa-miR-942-5p	1.37329	-4.08368	4.26186	-0.958192	0.337966	0.880155
hsa-miR-26a-5p	1056.02	-0.280205	0.317023	-0.883864	0.37677	0.897071
hsa-miR-4732-5p	2.71087	3.40368	3.84793	0.884548	0.3764	0.897071
hsa-miR-4446-3p	21.6119	-0.806591	0.952841	-0.846511	0.397268	0.913259
hsa-miR-96-5p	14.6585	1.51817	1.78802	0.849076	0.395839	0.913259
hsa-miR-5189-3p	1.54966	-3.65192	4.26701	-0.85585	0.392081	0.913259
hsa-miR-484	370.359	0.391368	0.469631	0.833352	0.404646	0.918038
hsa-miR-320b	5.18021	-1.44149	1.74412	-0.826489	0.408527	0.918038
hsa-miR-197-3p	75.5163	-0.549338	0.679052	-0.808977	0.418528	0.919843
hsa-miR-1226-3p	10.0779	1.73137	2.11974	0.816784	0.414052	0.919843
hsa-miR-454-5p	2.06414	3.32576	4.18636	0.79443	0.426945	0.928142
hsa-miR-432-5p	32.025	-0.73738	0.937678	-0.786389	0.43164	0.928257
hsa-miR-361-3p	1.27415	-3.27467	4.27294	-0.766374	0.443454	0.943519
hsa-miR-146a-5p	886.354	-0.270024	0.361879	-0.746171	0.455564	0.946272
hsa-miR-758-3p	1.76362	-3.16599	4.27495	-0.740591	0.458942	0.946272
hsa-miR-3940-3p	1.939	3.03784	4.03056	0.753701	0.451029	0.946272
hsa-miR-3615	7.06983	-1.23261	1.68311	-0.73234	0.463961	0.946859
hsa-miR-133a-3p	1.094	-2.9968	4.26297	-0.702982	0.482067	0.973872
hsa-miR-151a-5p|hsa-miR-151b	677.032	-0.189291	0.34285	-0.552112	0.580872	0.97904
hsa-miR-151a-3p	208.162	-0.225809	0.379835	-0.594494	0.552182	0.97904
hsa-miR-584-5p	113.759	-0.323675	0.535857	-0.604033	0.545822	0.97904
hsa-let-7g-5p	85.2089	-0.366649	0.773551	-0.473981	0.635513	0.97904
hsa-miR-148b-3p	56.8191	-0.437477	0.76127	-0.574667	0.565516	0.97904
hsa-miR-140-3p	42.4728	-0.39197	0.85379	-0.459094	0.646166	0.97904
hsa-miR-744-5p	29.5493	-0.518259	0.912775	-0.567784	0.570182	0.97904
hsa-miR-4433b-3p	17.8668	-1.07567	1.5999	-0.672334	0.501371	0.97904
hsa-miR-486-3p	25.5709	0.616838	0.909383	0.678304	0.497579	0.97904
hsa-miR-23a-3p	66.5767	-0.420182	0.744007	-0.564756	0.57224	0.97904
hsa-miR-328-3p	14.0192	-0.760944	1.34338	-0.566442	0.571094	0.97904
hsa-miR-485-3p	10.7133	-0.920488	1.70313	-0.540468	0.588874	0.97904
hsa-miR-378a-3p	3.52783	-1.41497	2.8306	-0.499882	0.617158	0.97904
hsa-miR-625-3p	16.3304	-0.627203	1.31966	-0.475275	0.634591	0.97904
hsa-miR-323a-3p	2.1896	-1.9213	3.59887	-0.53386	0.593438	0.97904
hsa-miR-500a-3p	7.77486	1.35949	2.12261	0.64048	0.521861	0.97904
hsa-miR-30e-3p	10.9773	1.08716	2.33641	0.465313	0.641707	0.97904
hsa-miR-6721-5p	3.01799	1.47335	3.19395	0.461294	0.644588	0.97904
hsa-miR-23b-5p	3.36998	-1.30028	2.72844	-0.476566	0.633671	0.97904
hsa-miR-342-5p	5.03418	-1.25563	2.20132	-0.570401	0.568406	0.97904
hsa-miR-152-3p	3.34178	1.58648	3.21102	0.494074	0.621254	0.97904
hsa-miR-330-3p	4.48498	-1.6876	2.98643	-0.565088	0.572014	0.97904
hsa-miR-7-5p	2.44157	1.57943	3.36409	0.469496	0.638715	0.97904
hsa-miR-3928-3p	2.82958	2.13497	3.59553	0.593784	0.552657	0.97904
hsa-miR-320d	4.15485	1.26863	2.74291	0.462514	0.643713	0.97904
hsa-miR-151a-5p	29.2149	0.582445	1.00185	0.581372	0.56099	0.97904
hsa-miR-150-3p	2.87839	1.8884	3.21461	0.587444	0.556905	0.97904
hsa-miR-589-5p	10.1861	1.26216	1.90879	0.661233	0.508463	0.97904
hsa-miR-374b-5p	4.71328	1.62612	2.91448	0.557947	0.576881	0.97904
hsa-miR-379-5p	2.80833	-2.38123	3.46213	-0.687793	0.491583	0.97904
hsa-miR-206	2.22002	2.18407	4.16599	0.524263	0.600096	0.97904
hsa-miR-874-3p	2.94639	1.99334	3.393	0.587488	0.556876	0.97904
hsa-miR-335-5p	3.17058	-1.93181	3.70152	-0.521896	0.601743	0.97904
hsa-miR-222-3p	154.311	-0.155647	0.490076	-0.317597	0.75079	0.979167
hsa-miR-22-3p	175.713	0.243495	0.652805	0.372998	0.70915	0.979167
hsa-miR-21-5p	148.094	-0.176324	0.541811	-0.325434	0.744852	0.979167
hsa-miR-185-5p	50.9437	0.317282	0.778732	0.407434	0.683689	0.979167
hsa-miR-335-3p	59.8853	0.277446	0.685244	0.404886	0.685561	0.979167
hsa-miR-323b-3p	18.2766	-0.335068	1.06839	-0.313621	0.753809	0.979167
hsa-miR-183-5p	11.9177	-0.522868	1.6353	-0.319738	0.749167	0.979167
hsa-miR-23b-3p	21.6532	-0.450368	1.47985	-0.304334	0.760874	0.979167
hsa-let-7d-3p	15.3179	-0.524335	1.60424	-0.326844	0.743786	0.979167
hsa-miR-144-3p	11.8947	0.468748	1.59057	0.294704	0.76822	0.979167
hsa-miR-16-5p	22.0174	0.471721	1.13874	0.414247	0.678693	0.979167
hsa-miR-1307-3p	17.3697	0.387576	1.01733	0.380972	0.703224	0.979167
hsa-miR-204-5p	4.36877	0.958403	2.33188	0.411	0.681073	0.979167
hsa-miR-326	3.3301	1.18541	3.08827	0.383842	0.701096	0.979167
hsa-miR-215-5p	5.76323	0.617767	2.10021	0.294146	0.768646	0.979167
hsa-miR-145-5p	5.1835	-0.827266	2.41122	-0.343091	0.73153	0.979167
hsa-miR-425-5p	10.489	0.81539	1.91659	0.425438	0.670517	0.979167
hsa-miR-505-3p	6.89967	-0.571337	1.71408	-0.333321	0.738892	0.979167
hsa-miR-1908-5p	5.40486	0.823827	1.96151	0.419998	0.674487	0.979167
hsa-miR-4454	1.93825	-1.58206	4.1552	-0.380741	0.703395	0.979167
hsa-miR-543	1.82913	-1.58201	4.32933	-0.365417	0.7148	0.979167
hsa-miR-652-3p	6.07948	0.986299	2.28374	0.431878	0.66583	0.979167
hsa-miR-191-3p	2.23545	1.28365	4.14566	0.309637	0.756837	0.979167
hsa-miR-1271-5p	2.41989	-1.05842	3.52866	-0.29995	0.764215	0.979167
hsa-miR-6511b-3p	2.99524	-1.46143	4.1141	-0.355225	0.722421	0.979167
hsa-miR-2110	27.3783	0.260261	0.956605	0.272068	0.78557	0.982944
hsa-miR-221-5p	21.1415	-0.305533	1.1349	-0.269217	0.787763	0.982944
hsa-miR-6852-5p	4.56994	-0.693709	2.46005	-0.28199	0.777951	0.982944
hsa-miR-769-5p	3.36358	-0.851926	3.21892	-0.264662	0.79127	0.982944
hsa-miR-199a-3p|hsa-miR-199b-3p	28.415	0.248249	1.02699	0.241724	0.808994	0.986578
hsa-miR-370-3p	15.8374	0.34401	1.38427	0.248513	0.803738	0.986578
hsa-miR-181a-3p	2.74053	0.997366	4.1081	0.24278	0.808176	0.986578
hsa-miR-99b-5p	1441.71	0.0875483	0.401862	0.217857	0.827541	0.990966
hsa-miR-27b-3p	111.222	0.107918	0.5033	0.214422	0.830218	0.990966
hsa-miR-181a-5p	88.6723	0.126242	0.698865	0.180639	0.856651	0.990966
hsa-miR-224-5p	51.9673	-0.13785	0.765358	-0.180112	0.857064	0.990966
hsa-miR-409-5p	24.7641	-0.21728	1.06139	-0.204712	0.837797	0.990966
hsa-miR-199a-5p	39.5373	-0.155689	0.986589	-0.157806	0.87461	0.990966
hsa-miR-505-5p	17.9156	0.245906	1.39045	0.176854	0.859623	0.990966
hsa-miR-340-3p	5.30768	-0.344012	2.22278	-0.154767	0.877005	0.990966
hsa-miR-339-5p	7.1032	-0.324506	1.99251	-0.162863	0.870626	0.990966
hsa-miR-629-5p	5.32527	0.460867	2.45403	0.1878	0.851033	0.990966
hsa-miR-145-3p	1.49869	-0.675392	4.11341	-0.164193	0.869579	0.990966
hsa-miR-628-3p	12.4691	-0.336559	1.85021	-0.181904	0.855658	0.990966
hsa-miR-29b-3p	1.89829	0.997329	4.40729	0.226291	0.820975	0.990966
hsa-miR-92b-3p	82.9175	-0.0842175	0.66363	-0.126904	0.899016	0.991505
hsa-miR-342-3p	63.0006	-0.108048	0.843819	-0.128046	0.898112	0.991505
hsa-miR-184	112.711	0.100699	0.954365	0.105514	0.915968	0.991505
hsa-miR-142-5p	11.3374	-0.162018	1.54447	-0.104902	0.916453	0.991505
hsa-miR-181a-2-3p	16.6154	0.182474	1.35699	0.134469	0.893032	0.991505
hsa-miR-6511a-3p	3.16437	0.44632	3.06158	0.145781	0.884094	0.991505
hsa-miR-493-5p	1.4354	0.431067	4.14349	0.104035	0.917142	0.991505
hsa-miR-139-5p	3.44647	-0.381944	3.51483	-0.108666	0.913467	0.991505
hsa-miR-423-3p	499.088	0.0408347	0.432825	0.0943446	0.924835	0.992712
hsa-miR-30e-5p	89.7369	0.0392181	0.719514	0.0545063	0.956532	0.992712
hsa-miR-28-3p	143.914	-0.00763261	0.497073	-0.0153551	0.987749	0.992712
hsa-miR-130b-5p	53.5329	-0.0269664	0.616172	-0.0437644	0.965092	0.992712
hsa-miR-221-3p	57.968	0.0175836	0.791926	0.0222036	0.982286	0.992712
hsa-miR-877-5p	27.374	0.0702482	1.01649	0.0691085	0.944903	0.992712
hsa-miR-151b	13.2105	0.0504297	1.15715	0.0435809	0.965238	0.992712
hsa-miR-27a-3p	24.1111	0.0325381	1.40341	0.0231849	0.981503	0.992712
hsa-miR-126-5p	33.3357	0.0172344	0.969047	0.0177849	0.98581	0.992712
hsa-miR-574-5p	5.00739	0.173543	2.75277	0.0630432	0.949732	0.992712
hsa-miR-11400	2.67723	-0.183742	3.11342	-0.0590163	0.952939	0.992712
hsa-miR-106b-3p	15.8917	-0.0284072	1.17524	-0.0241714	0.980716	0.992712
hsa-miR-941	10.2218	-0.0709155	2.08591	-0.0339973	0.972879	0.992712
hsa-miR-5010-5p	3.05008	-0.0773337	3.84131	-0.0201321	0.983938	0.992712
hsa-miR-30b-5p	9.76783	-0.0133362	1.65644	-0.0080511	0.993576	0.993576
hsa-miR-181b-5p	3.14309	-1.75336	3.42655	-0.511697	NA	NA

## Sheet: CP vs TD - post exercise
	baseMean	log2FoldChange	lfcSE	stat	pvalue	padj
hsa-miR-486-5p	31923.1	2.00626	0.456191	4.39785	1.09331e-05	0.00218662
hsa-miR-100-5p	310.17	2.13678	0.612573	3.48821	0.000486267	0.0362929
hsa-miR-877-5p	27.374	-4.03722	1.16753	-3.45791	0.000544393	0.0362929
hsa-miR-4433b-5p	327.43	-2.25002	0.67183	-3.3491	0.000810752	0.0405376
hsa-let-7f-5p	628.025	-1.22616	0.391214	-3.13425	0.00172294	0.0689177
hsa-miR-184	112.711	2.66061	0.95358	2.79013	0.00526868	0.153381
hsa-miR-4433b-3p	17.8668	-4.92743	1.76987	-2.78406	0.00536834	0.153381
hsa-miR-181a-5p	88.6723	1.5138	0.699679	2.16357	0.0304976	0.762439
hsa-miR-423-5p	2369.29	-0.5624	0.343332	-1.63806	0.101408	0.773298
hsa-let-7b-5p	1528.93	-0.861322	0.452009	-1.90554	0.0567097	0.773298
hsa-let-7a-5p	1410.67	-0.912071	0.56644	-1.61018	0.107358	0.773298
hsa-miR-10b-5p	810.198	0.799097	0.486235	1.64344	0.100292	0.773298
hsa-miR-451a	446.365	1.72598	1.16202	1.48533	0.137457	0.773298
hsa-let-7d-5p	118.499	-1.28612	0.724825	-1.77439	0.0759984	0.773298
hsa-miR-92b-3p	82.9175	-1.21663	0.682995	-1.78131	0.0748615	0.773298
hsa-miR-99a-5p	210.1	0.728325	0.478098	1.52338	0.127664	0.773298
hsa-miR-150-5p	143.812	0.93601	0.648257	1.44389	0.148771	0.773298
hsa-let-7g-5p	85.2089	-1.44278	0.786837	-1.83364	0.0667074	0.773298
hsa-miR-148b-3p	56.8191	-1.26113	0.77621	-1.62473	0.104221	0.773298
hsa-let-7e-5p	55.8521	-1.63001	0.821159	-1.98501	0.0471436	0.773298
hsa-miR-361-5p	35.8283	-1.51415	0.984221	-1.53842	0.123946	0.773298
hsa-miR-143-3p	67.3525	-1.3388	0.757977	-1.76627	0.0773499	0.773298
hsa-miR-486-3p	25.5709	-1.62635	0.946393	-1.71847	0.0857106	0.773298
hsa-miR-501-3p	43.361	1.04806	0.729472	1.43674	0.150793	0.773298
hsa-miR-24-3p	42.2893	-1.58625	0.814449	-1.94764	0.0514582	0.773298
hsa-miR-30a-5p	36.1639	1.68094	1.02231	1.64425	0.100124	0.773298
hsa-miR-485-3p	10.7133	-2.57749	1.73474	-1.4858	0.137332	0.773298
hsa-miR-25-3p	43.2851	1.40476	0.749858	1.87337	0.0610174	0.773298
hsa-miR-6803-3p	5.39681	-4.81932	2.32172	-2.07575	0.0379171	0.773298
hsa-miR-625-3p	16.3304	-2.33253	1.35268	-1.72437	0.0846414	0.773298
hsa-miR-192-5p	41.0108	1.95295	0.984904	1.98289	0.0473799	0.773298
hsa-miR-3177-3p	5.77145	-4.06744	2.58718	-1.57215	0.115915	0.773298
hsa-miR-23b-5p	3.36998	-4.19094	2.89933	-1.44549	0.148321	0.773298
hsa-miR-342-5p	5.03418	-4.39646	2.44153	-1.8007	0.0717501	0.773298
hsa-miR-6511a-3p	3.16437	5.09642	3.26498	1.56094	0.118539	0.773298
hsa-miR-151a-5p	29.2149	2.05443	1.01366	2.02674	0.0426887	0.773298
hsa-miR-379-5p	2.80833	-5.38186	3.38764	-1.58868	0.112133	0.773298
hsa-miR-335-5p	3.17058	-5.60922	3.61035	-1.55365	0.120268	0.773298
hsa-miR-203a-3p	14.8662	2.94954	1.99647	1.47737	0.139576	0.773298
hsa-miR-125a-5p	1594.38	0.485013	0.385437	1.25835	0.208267	0.807119
hsa-miR-423-3p	499.088	-0.556625	0.435867	-1.27705	0.201584	0.807119
hsa-miR-409-3p	89.7544	-0.956918	0.773908	-1.23647	0.216282	0.807119
hsa-miR-485-5p	28.8091	-1.48366	1.14821	-1.29215	0.196306	0.807119
hsa-miR-125b-5p	193.349	0.815767	0.606405	1.34525	0.178545	0.807119
hsa-miR-671-3p	14.8387	-1.75574	1.30534	-1.34504	0.178611	0.807119
hsa-miR-664a-5p	10.5663	-2.57243	1.87824	-1.36959	0.170814	0.807119
hsa-miR-98-5p	8.25379	-2.95067	2.30224	-1.28165	0.199964	0.807119
hsa-miR-326	3.3301	-4.01532	3.259	-1.23207	0.217922	0.807119
hsa-miR-320b	5.18021	-2.54685	1.8867	-1.3499	0.177049	0.807119
hsa-miR-106b-3p	15.8917	1.48413	1.1999	1.23688	0.216132	0.807119
hsa-miR-7-5p	2.44157	4.52158	3.54827	1.27431	0.202554	0.807119
hsa-miR-150-3p	2.87839	-4.21521	3.3501	-1.25824	0.208306	0.807119
hsa-miR-5010-5p	3.05008	5.17684	3.9973	1.29509	0.195291	0.807119
hsa-miR-1843	2.60864	-4.5499	3.60925	-1.26062	0.207445	0.807119
hsa-miR-122-5p	69.5566	-0.91816	0.758193	-1.21098	0.225902	0.821461
hsa-miR-92a-3p	2966.33	-0.391918	0.338033	-1.15941	0.246289	0.838696
hsa-miR-22-3p	175.713	0.698122	0.655759	1.0646	0.287056	0.838696
hsa-miR-320a-3p	115.239	-0.614068	0.557663	-1.10115	0.270833	0.838696
hsa-miR-130b-5p	53.5329	-0.673887	0.646705	-1.04203	0.297397	0.838696
hsa-miR-221-3p	57.968	-0.932113	0.816644	-1.14139	0.253706	0.838696
hsa-miR-139-3p	30.9861	-1.00651	0.897555	-1.12139	0.262122	0.838696
hsa-miR-27a-3p	24.1111	-1.65894	1.45588	-1.13948	0.254505	0.838696
hsa-miR-134-5p	5.01307	3.16923	2.82312	1.1226	0.261607	0.838696
hsa-miR-339-5p	7.1032	2.17451	2.01167	1.08095	0.279721	0.838696
hsa-miR-30e-3p	10.9773	2.45334	2.34745	1.04511	0.295971	0.838696
hsa-miR-3928-3p	2.82958	-4.07653	3.71433	-1.09751	0.272417	0.838696
hsa-miR-629-5p	5.32527	2.76421	2.43363	1.13584	0.256025	0.838696
hsa-miR-191-3p	2.23545	4.55599	4.29108	1.06174	0.288356	0.838696
hsa-miR-374b-5p	4.71328	-3.10354	2.93626	-1.05697	0.290525	0.838696
hsa-miR-421	3.39966	-3.85163	3.43281	-1.12201	0.26186	0.838696
hsa-miR-1292-5p	3.11994	4.0278	3.86806	1.0413	0.297737	0.838696
hsa-miR-1307-3p	17.3697	-1.07391	1.05222	-1.02062	0.307436	0.853989
hsa-miR-148a-3p	49.1275	-0.678797	0.676926	-1.00276	0.315975	0.858717
hsa-miR-1226-3p	10.0779	-2.1458	2.16612	-0.990618	0.321872	0.858717
hsa-miR-361-3p	1.27415	4.25894	4.30058	0.990318	0.322019	0.858717
hsa-miR-23b-3p	21.6532	-1.45132	1.5018	-0.96639	0.333849	0.867141
hsa-miR-345-5p	1.52503	4.17987	4.30342	0.97129	0.331404	0.867141
hsa-miR-146a-5p	886.354	-0.321115	0.362928	-0.88479	0.37627	0.868193
hsa-miR-99b-5p	1441.71	0.355762	0.401904	0.885191	0.376054	0.868193
hsa-miR-432-5p	32.025	-0.892651	0.972218	-0.918159	0.358535	0.868193
hsa-miR-323b-3p	18.2766	-1.04158	1.1108	-0.937688	0.348405	0.868193
hsa-miR-215-5p	5.76323	2.05734	2.36197	0.871029	0.383738	0.868193
hsa-miR-6721-5p	3.01799	-2.93314	3.38597	-0.866263	0.386346	0.868193
hsa-miR-363-3p	21.4624	1.34176	1.46333	0.91692	0.359184	0.868193
hsa-miR-4732-3p	6.69953	2.20984	2.44738	0.902938	0.366559	0.868193
hsa-miR-320d	4.15485	-2.55246	2.89334	-0.882185	0.377677	0.868193
hsa-miR-200b-3p	5.81298	-2.54789	2.82529	-0.901816	0.367155	0.868193
hsa-miR-206	2.22002	-3.90462	4.24715	-0.919351	0.357912	0.868193
hsa-miR-483-5p	6.25	1.92281	2.13349	0.901253	0.367454	0.868193
hsa-miR-10a-5p	639.508	0.285683	0.37245	0.767037	0.44306	0.877399
hsa-miR-484	370.359	-0.318658	0.471712	-0.675535	0.499336	0.877399
hsa-miR-1301-3p	60.0484	-0.807027	1.00311	-0.804522	0.421095	0.877399
hsa-let-7c-5p	35.0365	-0.622701	0.902235	-0.690177	0.490083	0.877399
hsa-miR-126-3p	69.6461	0.43166	0.552983	0.780603	0.435036	0.877399
hsa-miR-342-3p	63.0006	-0.684008	0.847383	-0.8072	0.419551	0.877399
hsa-miR-4446-3p	21.6119	-0.660174	0.994974	-0.663509	0.507005	0.877399
hsa-miR-101-3p	29.3	-0.746877	0.986793	-0.756873	0.449126	0.877399
hsa-miR-335-3p	59.8853	0.561215	0.694639	0.807924	0.419134	0.877399
hsa-miR-183-5p	11.9177	1.2582	1.64711	0.763884	0.444936	0.877399
hsa-miR-370-3p	15.8374	-1.00377	1.42231	-0.705729	0.480356	0.877399
hsa-miR-26b-5p	4.77649	-1.35522	1.89981	-0.713343	0.475634	0.877399
hsa-miR-126-5p	33.3357	0.692477	0.956408	0.72404	0.469041	0.877399
hsa-miR-654-5p	6.36925	-1.30512	1.79284	-0.727963	0.466636	0.877399
hsa-miR-103a-3p	11.683	0.954026	1.3512	0.70606	0.480151	0.877399
hsa-miR-1-3p	31.0471	0.763874	0.984627	0.775801	0.437867	0.877399
hsa-miR-10395-3p	2.55048	2.22567	3.3648	0.661456	0.50832	0.877399
hsa-miR-6810-5p	2.70286	-2.37751	3.49832	-0.679616	0.496748	0.877399
hsa-miR-152-3p	3.34178	-2.72435	3.26372	-0.834739	0.403865	0.877399
hsa-miR-433-3p	2.3164	3.01746	3.70473	0.814489	0.415365	0.877399
hsa-miR-505-3p	6.89967	-1.204	1.77497	-0.67832	0.497569	0.877399
hsa-miR-628-3p	12.4691	-1.24343	1.88237	-0.660565	0.508891	0.877399
hsa-miR-664b-5p	1.50503	-2.92761	4.26615	-0.686242	0.49256	0.877399
hsa-miR-942-5p	1.37329	3.60925	4.31555	0.836336	0.402966	0.877399
hsa-miR-454-5p	2.06414	3.30285	4.32013	0.764526	0.444554	0.877399
hsa-miR-425-3p	4.39859	-2.38175	3.22412	-0.738729	0.460072	0.877399
hsa-miR-532-5p	4.2161	2.18803	3.13627	0.697653	0.485394	0.877399
hsa-miR-320c	2.35797	-2.21622	3.44921	-0.642529	0.52053	0.889795
hsa-miR-493-5p	1.4354	2.74893	4.33115	0.634687	0.525632	0.890902
hsa-miR-21-5p	148.094	-0.341241	0.547432	-0.623348	0.533056	0.894385
hsa-miR-25-5p	7.30217	-1.25813	2.03608	-0.617915	0.536631	0.894385
hsa-miR-16-5p	22.0174	0.660761	1.12199	0.58892	0.555915	0.903926
hsa-miR-133a-3p	1.094	2.59185	4.33507	0.59788	0.54992	0.903926
hsa-miR-652-3p	6.07948	1.38489	2.32724	0.595078	0.551791	0.903926
hsa-miR-26a-5p	1056.02	0.178248	0.31757	0.561287	0.574602	0.924771
hsa-miR-6852-5p	4.56994	1.38134	2.48293	0.556335	0.577982	0.924771
hsa-miR-409-5p	24.7641	-0.589443	1.07777	-0.54691	0.584441	0.927684
hsa-miR-11400	2.67723	-1.71792	3.19566	-0.537578	0.590868	0.930501
hsa-miR-191-5p	2411.78	-0.0916368	0.322019	-0.28457	0.775974	0.953949
hsa-miR-30d-5p	872.579	-0.169614	0.407809	-0.415915	0.677472	0.953949
hsa-miR-222-3p	154.311	0.162039	0.497718	0.325564	0.744754	0.953949
hsa-miR-127-3p	151.915	-0.227971	0.554017	-0.411488	0.680715	0.953949
hsa-miR-584-5p	113.759	-0.19801	0.541361	-0.365763	0.714542	0.953949
hsa-miR-30e-5p	89.7369	0.251418	0.727107	0.345779	0.729509	0.953949
hsa-miR-30c-5p	138.497	0.181277	0.529477	0.342371	0.732072	0.953949
hsa-miR-185-5p	50.9437	-0.243738	0.795983	-0.30621	0.759445	0.953949
hsa-miR-654-3p	26.2576	-0.472865	1.22059	-0.387407	0.698455	0.953949
hsa-miR-182-5p	38.2692	0.429188	0.888221	0.483199	0.628954	0.953949
hsa-miR-140-3p	42.4728	-0.37759	0.868091	-0.434966	0.663587	0.953949
hsa-miR-744-5p	29.5493	-0.264592	0.945917	-0.27972	0.779692	0.953949
hsa-miR-186-5p	47.9551	0.355315	0.970899	0.365965	0.714391	0.953949
hsa-let-7d-3p	15.3179	-0.646847	1.61593	-0.400294	0.68894	0.953949
hsa-miR-181a-2-3p	16.6154	-0.468937	1.3825	-0.339195	0.734463	0.953949
hsa-miR-23a-3p	66.5767	-0.209468	0.738852	-0.283505	0.77679	0.953949
hsa-miR-328-3p	14.0192	0.364002	1.33995	0.271653	0.785889	0.953949
hsa-miR-144-3p	11.8947	-0.460014	1.59202	-0.28895	0.77262	0.953949
hsa-miR-505-5p	17.9156	0.46378	1.38418	0.335058	0.737581	0.953949
hsa-miR-378a-3p	3.52783	-0.835998	2.8039	-0.298155	0.765585	0.953949
hsa-miR-223-3p	13.198	0.641658	1.75379	0.365869	0.714463	0.953949
hsa-miR-382-5p	5.15541	-0.787405	2.33008	-0.337931	0.735415	0.953949
hsa-miR-766-3p	18.379	0.535887	1.27066	0.421741	0.673214	0.953949
hsa-miR-500a-3p	7.77486	-0.707105	2.22541	-0.317741	0.750681	0.953949
hsa-miR-758-3p	1.76362	-1.13202	4.17511	-0.271136	0.786287	0.953949
hsa-miR-3615	7.06983	0.63143	1.57899	0.399894	0.689235	0.953949
hsa-miR-145-5p	5.1835	-0.642701	2.43237	-0.264229	0.791604	0.953949
hsa-miR-221-5p	21.1415	0.316271	1.16671	0.27108	0.786329	0.953949
hsa-miR-425-5p	10.489	0.661775	1.94569	0.340124	0.733763	0.953949
hsa-miR-4454	1.93825	-1.54883	3.98466	-0.388698	0.6975	0.953949
hsa-miR-145-3p	1.49869	-1.06082	4.11463	-0.257818	0.796548	0.953949
hsa-miR-15b-5p	7.49483	0.565626	2.16394	0.261387	0.793794	0.953949
hsa-miR-589-5p	10.1861	0.787312	1.91918	0.410234	0.681634	0.953949
hsa-miR-874-3p	2.94639	-1.04663	3.36993	-0.310579	0.756121	0.953949
hsa-miR-3940-3p	1.939	1.63654	4.19591	0.390032	0.696513	0.953949
hsa-miR-494-3p	3.8863	-0.855247	3.03367	-0.281918	0.778006	0.953949
hsa-miR-139-5p	3.44647	-1.59961	3.20579	-0.498974	0.617797	0.953949
hsa-miR-365a-3p|hsa-miR-365b-3p	2.19654	1.5617	3.97925	0.39246	0.694718	0.953949
hsa-miR-340-5p	5.42852	-1.04625	2.94748	-0.354964	0.722617	0.953949
hsa-miR-181a-3p	2.74053	1.26832	3.80477	0.333349	0.738871	0.953949
hsa-miR-96-5p	14.6585	0.444554	1.80103	0.246834	0.805037	0.958377
hsa-miR-28-3p	143.914	0.11592	0.499583	0.232033	0.816513	0.966287
hsa-miR-151a-5p|hsa-miR-151b	677.032	-0.0700958	0.343748	-0.203916	0.838419	0.966984
hsa-miR-146b-5p	325.973	-0.0360594	0.375371	-0.0960635	0.92347	0.966984
hsa-miR-151a-3p	208.162	-0.0534988	0.384771	-0.139041	0.889418	0.966984
hsa-miR-27b-3p	111.222	0.050847	0.504362	0.100815	0.919698	0.966984
hsa-miR-197-3p	75.5163	-0.0858516	0.682349	-0.125818	0.899876	0.966984
hsa-miR-224-5p	51.9673	-0.0828605	0.779411	-0.106312	0.915335	0.966984
hsa-miR-142-5p	11.3374	0.16405	1.57681	0.104039	0.917138	0.966984
hsa-miR-199a-5p	39.5373	-0.10079	0.999544	-0.100836	0.91968	0.966984
hsa-miR-151b	13.2105	-0.201339	1.20322	-0.167334	0.867107	0.966984
hsa-miR-340-3p	5.30768	-0.386305	2.30645	-0.167489	0.866985	0.966984
hsa-miR-204-5p	4.36877	0.31997	2.3916	0.133789	0.89357	0.966984
hsa-miR-128-3p	9.37485	-0.241113	1.9796	-0.121799	0.903058	0.966984
hsa-miR-93-5p	2.10288	-0.905725	4.17382	-0.217001	0.828207	0.966984
hsa-miR-30b-5p	9.76783	-0.313457	1.68068	-0.186506	0.852048	0.966984
hsa-miR-5189-3p	1.54966	-0.599336	4.19078	-0.143013	0.88628	0.966984
hsa-miR-1908-5p	5.40486	0.240898	1.99989	0.120455	0.904123	0.966984
hsa-miR-543	1.82913	0.782243	4.15062	0.188464	0.850513	0.966984
hsa-miR-941	10.2218	0.302632	2.14488	0.141095	0.887795	0.966984
hsa-miR-769-5p	3.36358	-0.55684	3.2593	-0.170846	0.864345	0.966984
hsa-miR-6511b-3p	2.99524	0.614491	4.38283	0.140204	0.888499	0.966984
hsa-miR-124-3p	6.92386	-0.355832	2.1765	-0.163488	0.870134	0.966984
hsa-miR-4732-5p	2.71087	-0.371329	3.71804	-0.0998724	0.920446	0.966984
hsa-let-7i-5p	155.03	-0.0484069	0.581359	-0.0832651	0.933641	0.972542
hsa-miR-199a-3p|hsa-miR-199b-3p	28.415	-0.0626997	1.0196	-0.0614942	0.950966	0.974361
hsa-miR-16-2-3p	13.7269	0.123398	1.75197	0.0704336	0.943849	0.974361
hsa-miR-574-5p	5.00739	0.180008	2.79171	0.0644795	0.948588	0.974361
hsa-miR-330-3p	4.48498	-0.170741	3.01728	-0.0565876	0.954874	0.974361
hsa-miR-2110	27.3783	0.01241	0.97451	0.0127346	0.98984	0.994355
hsa-miR-323a-3p	2.1896	-0.051068	3.61566	-0.0141241	0.988731	0.994355
hsa-miR-1271-5p	2.41989	0.0230016	3.25104	0.00707515	0.994355	0.994355
hsa-miR-29b-3p	1.89829	0.0799528	4.14408	0.0192932	0.984607	0.994355
hsa-miR-181b-5p	3.14309	-0.101012	3.22692	-0.0313029	NA	NA

## Sheet: CP pre vs post exercise
	baseMean	log2FoldChange	lfcSE	stat	pvalue	padj
hsa-miR-877-5p	27.374	-3.7803	1.1719	-3.22579	0.00125626	0.251251
hsa-miR-423-5p	2369.29	-0.763387	0.343433	-2.22281	0.0262283	0.860671
hsa-let-7f-5p	628.025	-0.914993	0.392142	-2.33332	0.0196314	0.860671
hsa-miR-100-5p	310.17	1.56052	0.612399	2.54821	0.0108277	0.860671
hsa-miR-143-3p	67.3525	-1.64829	0.758622	-2.17274	0.0297999	0.860671
hsa-miR-184	112.711	2.06671	0.953074	2.16846	0.0301235	0.860671
hsa-miR-24-3p	42.2893	-1.83269	0.815731	-2.24669	0.0246601	0.860671
hsa-miR-130b-5p	53.5329	-1.36403	0.645309	-2.11377	0.0345353	0.863383
hsa-miR-191-5p	2411.78	0.458255	0.322384	1.42146	0.155184	0.933172
hsa-miR-26a-5p	1056.02	0.454332	0.318208	1.42778	0.153355	0.933172
hsa-miR-99b-5p	1441.71	0.671912	0.402287	1.67023	0.0948737	0.933172
hsa-miR-4433b-5p	327.43	-1.18089	0.673835	-1.75249	0.0796904	0.933172
hsa-miR-423-3p	499.088	-0.624567	0.436318	-1.43145	0.152302	0.933172
hsa-miR-146b-5p	325.973	0.580698	0.37821	1.53538	0.124689	0.933172
hsa-miR-10b-5p	810.198	0.616313	0.486445	1.26697	0.205165	0.933172
hsa-let-7d-5p	118.499	-0.88242	0.728333	-1.21156	0.225681	0.933172
hsa-miR-92b-3p	82.9175	-1.3223	0.684504	-1.93177	0.0533881	0.933172
hsa-miR-99a-5p	210.1	0.789027	0.479521	1.64545	0.0998771	0.933172
hsa-miR-181a-5p	88.6723	1.11858	0.700226	1.59746	0.110163	0.933172
hsa-miR-221-3p	57.968	-1.44701	0.816532	-1.77214	0.0763707	0.933172
hsa-miR-654-3p	26.2576	1.64178	1.25776	1.30532	0.191783	0.933172
hsa-miR-101-3p	29.3	-1.36854	0.985915	-1.38809	0.16511	0.933172
hsa-miR-139-3p	30.9861	-1.09099	0.901531	-1.21015	0.226222	0.933172
hsa-miR-182-5p	38.2692	-1.03021	0.881137	-1.16918	0.242329	0.933172
hsa-miR-4433b-3p	17.8668	-3.56765	1.78396	-1.99985	0.0455167	0.933172
hsa-miR-486-3p	25.5709	-1.49421	0.951167	-1.57092	0.116201	0.933172
hsa-miR-664a-5p	10.5663	-2.24538	1.89103	-1.18738	0.235076	0.933172
hsa-miR-23a-3p	66.5767	1.06421	0.749337	1.4202	0.155548	0.933172
hsa-miR-30a-5p	36.1639	1.28519	1.02319	1.25607	0.209092	0.933172
hsa-miR-16-5p	22.0174	1.32916	1.13589	1.17015	0.24194	0.933172
hsa-miR-27a-3p	24.1111	-2.1145	1.4561	-1.45217	0.146455	0.933172
hsa-miR-26b-5p	4.77649	2.85752	2.21765	1.28853	0.19756	0.933172
hsa-miR-126-5p	33.3357	1.49538	0.969522	1.54239	0.12298	0.933172
hsa-miR-25-3p	43.2851	1.22144	0.752856	1.62241	0.104716	0.933172
hsa-miR-128-3p	9.37485	3.11042	2.10574	1.47712	0.139644	0.933172
hsa-miR-326	3.3301	-4.76226	3.25509	-1.46302	0.143461	0.933172
hsa-miR-192-5p	41.0108	1.27831	0.983236	1.30011	0.193564	0.933172
hsa-miR-500a-3p	7.77486	-2.60732	2.20679	-1.1815	0.237405	0.933172
hsa-miR-10395-3p	2.55048	4.00361	3.45055	1.16028	0.245934	0.933172
hsa-miR-25-5p	7.30217	-2.69837	2.02417	-1.33307	0.182507	0.933172
hsa-miR-3615	7.06983	2.70615	1.68435	1.60664	0.108134	0.933172
hsa-miR-6721-5p	3.01799	-4.95281	3.35382	-1.47677	0.139738	0.933172
hsa-miR-23b-5p	3.36998	-3.45148	2.93165	-1.17732	0.239069	0.933172
hsa-miR-342-5p	5.03418	-4.2615	2.45522	-1.73569	0.0826186	0.933172
hsa-miR-3928-3p	2.82958	-4.58408	3.71412	-1.23423	0.217117	0.933172
hsa-miR-320d	4.15485	-3.82468	2.8813	-1.32742	0.184371	0.933172
hsa-miR-150-3p	2.87839	-4.52094	3.3529	-1.34837	0.177541	0.933172
hsa-miR-200b-3p	5.81298	-3.52352	2.82093	-1.24906	0.211642	0.933172
hsa-miR-421	3.39966	-5.28793	3.42051	-1.54595	0.122117	0.933172
hsa-miR-1271-5p	2.41989	4.41799	3.43879	1.28475	0.19888	0.933172
hsa-miR-139-5p	3.44647	3.94132	3.40663	1.15696	0.247291	0.933172
hsa-miR-532-5p	4.2161	-3.45175	2.91621	-1.18364	0.236554	0.933172
hsa-miR-181a-3p	2.74053	5.1359	3.95908	1.29725	0.194546	0.933172
hsa-let-7g-5p	85.2089	-0.882856	0.790393	-1.11698	0.264001	0.977783
hsa-miR-486-5p	31923.1	0.279633	0.456163	0.613012	0.539869	0.986828
hsa-miR-92a-3p	2966.33	-0.205331	0.338209	-0.607114	0.543775	0.986828
hsa-let-7b-5p	1528.93	-0.155161	0.452623	-0.342805	0.731745	0.986828
hsa-let-7a-5p	1410.67	-0.295098	0.567016	-0.520441	0.602756	0.986828
hsa-miR-30d-5p	872.579	0.11435	0.408389	0.280001	0.779477	0.986828
hsa-miR-146a-5p	886.354	0.06109	0.363622	0.168004	0.86658	0.986828
hsa-miR-151a-5p|hsa-miR-151b	677.032	0.296763	0.344717	0.860888	0.3893	0.986828
hsa-miR-125a-5p	1594.38	0.413431	0.385608	1.07215	0.283651	0.986828
hsa-miR-10a-5p	639.508	0.351223	0.373023	0.94156	0.346418	0.986828
hsa-miR-451a	446.365	-0.384569	1.1611	-0.331211	0.740485	0.986828
hsa-miR-484	370.359	-0.254247	0.472431	-0.538168	0.590461	0.986828
hsa-miR-151a-3p	208.162	-0.0682441	0.386329	-0.176648	0.859785	0.986828
hsa-miR-222-3p	154.311	-0.328663	0.497721	-0.660336	0.509038	0.986828
hsa-miR-22-3p	175.713	0.167786	0.655666	0.255901	0.798027	0.986828
hsa-miR-127-3p	151.915	0.28393	0.55743	0.509356	0.610503	0.986828
hsa-let-7i-5p	155.03	-0.133944	0.582742	-0.229851	0.818207	0.986828
hsa-miR-409-3p	89.7544	-0.278584	0.77824	-0.357966	0.720368	0.986828
hsa-miR-21-5p	148.094	-0.228443	0.549277	-0.415897	0.677485	0.986828
hsa-miR-584-5p	113.759	0.0310266	0.544412	0.056991	0.954552	0.986828
hsa-miR-320a-3p	115.239	-0.314045	0.560795	-0.56	0.575479	0.986828
hsa-miR-30e-5p	89.7369	-0.201571	0.727265	-0.277163	0.781655	0.986828
hsa-miR-28-3p	143.914	0.298975	0.502032	0.59553	0.551489	0.986828
hsa-miR-27b-3p	111.222	0.436835	0.508356	0.859309	0.39017	0.986828
hsa-miR-1301-3p	60.0484	0.46315	1.01311	0.457155	0.64756	0.986828
hsa-let-7c-5p	35.0365	-0.542889	0.908494	-0.59757	0.550127	0.986828
hsa-miR-197-3p	75.5163	0.43006	0.687798	0.62527	0.531794	0.986828
hsa-miR-224-5p	51.9673	-0.412645	0.780424	-0.528745	0.596982	0.986828
hsa-miR-30c-5p	138.497	0.388708	0.531747	0.731002	0.464778	0.986828
hsa-miR-185-5p	50.9437	-0.846928	0.795344	-1.06486	0.286941	0.986828
hsa-miR-150-5p	143.812	0.183889	0.647511	0.283994	0.776415	0.986828
hsa-miR-485-5p	28.8091	-0.444049	1.16365	-0.3816	0.702758	0.986828
hsa-miR-122-5p	69.5566	-0.795908	0.760533	-1.04651	0.295324	0.986828
hsa-miR-148a-3p	49.1275	-0.18132	0.684646	-0.264837	0.791135	0.986828
hsa-miR-148b-3p	56.8191	-0.595056	0.782418	-0.760534	0.446936	0.986828
hsa-let-7e-5p	55.8521	-0.657738	0.836225	-0.786556	0.431542	0.986828
hsa-miR-126-3p	69.6461	0.10797	0.554042	0.194876	0.84549	0.986828
hsa-miR-361-5p	35.8283	0.110492	1.00211	0.11026	0.912203	0.986828
hsa-miR-342-3p	63.0006	0.126822	0.853219	0.148639	0.881839	0.986828
hsa-miR-409-5p	24.7641	-0.290732	1.0848	-0.268007	0.788694	0.986828
hsa-miR-125b-5p	193.349	0.607114	0.607013	1.00017	0.31723	0.986828
hsa-miR-4446-3p	21.6119	-0.855413	0.998757	-0.856478	0.391734	0.986828
hsa-miR-432-5p	32.025	-1.05165	0.975056	-1.07855	0.280788	0.986828
hsa-miR-335-3p	59.8853	-0.0500279	0.693868	-0.0721001	0.942522	0.986828
hsa-miR-2110	27.3783	-0.413401	0.975094	-0.42396	0.671595	0.986828
hsa-miR-323b-3p	18.2766	-1.02629	1.11661	-0.919113	0.358037	0.986828
hsa-miR-140-3p	42.4728	-0.317232	0.871892	-0.363844	0.715975	0.986828
hsa-miR-744-5p	29.5493	-0.868202	0.944796	-0.918931	0.358132	0.986828
hsa-miR-183-5p	11.9177	0.870518	1.64897	0.527915	0.597558	0.986828
hsa-miR-186-5p	47.9551	0.116159	0.972098	0.119493	0.904885	0.986828
hsa-miR-671-3p	14.8387	0.056489	1.34096	0.0421258	0.966398	0.986828
hsa-miR-23b-3p	21.6532	-0.623106	1.5112	-0.412326	0.6801	0.986828
hsa-miR-142-5p	11.3374	-0.354353	1.5764	-0.224786	0.822145	0.986828
hsa-miR-199a-3p|hsa-miR-199b-3p	28.415	0.823412	1.03206	0.797835	0.424966	0.986828
hsa-let-7d-3p	15.3179	0.0947164	1.62868	0.0581553	0.953625	0.986828
hsa-miR-501-3p	43.361	0.377157	0.727863	0.51817	0.604339	0.986828
hsa-miR-199a-5p	39.5373	-0.289307	1.00149	-0.288875	0.772677	0.986828
hsa-miR-181a-2-3p	16.6154	-0.656246	1.38549	-0.473656	0.635745	0.986828
hsa-miR-98-5p	8.25379	-0.112223	2.39277	-0.0469008	0.962592	0.986828
hsa-miR-96-5p	14.6585	-0.567689	1.79657	-0.315985	0.752014	0.986828
hsa-miR-16-2-3p	13.7269	-1.12723	1.74517	-0.645912	0.518337	0.986828
hsa-miR-328-3p	14.0192	1.02485	1.35927	0.75397	0.450867	0.986828
hsa-miR-144-3p	11.8947	0.202756	1.60576	0.126268	0.89952	0.986828
hsa-miR-151b	13.2105	-0.871334	1.20045	-0.725841	0.467936	0.986828
hsa-miR-370-3p	15.8374	-1.2213	1.42481	-0.857169	0.391352	0.986828
hsa-miR-505-5p	17.9156	0.932183	1.39483	0.668314	0.503933	0.986828
hsa-miR-485-3p	10.7133	-0.350699	1.77477	-0.197603	0.843356	0.986828
hsa-miR-654-5p	6.36925	1.21484	1.92084	0.632451	0.527092	0.986828
hsa-miR-340-3p	5.30768	-1.08661	2.3019	-0.472047	0.636893	0.986828
hsa-miR-378a-3p	3.52783	1.04027	2.88509	0.360568	0.718422	0.986828
hsa-miR-574-5p	5.00739	-0.394294	2.79022	-0.141313	0.887623	0.986828
hsa-miR-1307-3p	17.3697	-1.02673	1.0581	-0.970352	0.331871	0.986828
hsa-miR-134-5p	5.01307	2.69775	2.82312	0.955593	0.339278	0.986828
hsa-miR-204-5p	4.36877	-0.866129	2.37585	-0.364556	0.715443	0.986828
hsa-miR-345-5p	1.52503	3.70839	4.30342	0.86173	0.388836	0.986828
hsa-miR-93-5p	2.10288	3.06849	4.31651	0.710874	0.477163	0.986828
hsa-miR-339-5p	7.1032	1.33139	2.00076	0.665441	0.505768	0.986828
hsa-miR-30b-5p	9.76783	-0.244622	1.68877	-0.144852	0.884828	0.986828
hsa-miR-11400	2.67723	-1.68867	3.20851	-0.526308	0.598674	0.986828
hsa-miR-6803-3p	5.39681	0.0746728	2.58553	0.028881	0.976959	0.986828
hsa-miR-625-3p	16.3304	-0.648928	1.37629	-0.471505	0.63728	0.986828
hsa-miR-223-3p	13.198	-0.290377	1.74931	-0.165995	0.868161	0.986828
hsa-miR-103a-3p	11.683	-0.051475	1.34322	-0.0383221	0.969431	0.986828
hsa-miR-320b	5.18021	-1.99521	1.91667	-1.04098	0.297886	0.986828
hsa-miR-323a-3p	2.1896	0.514462	3.66718	0.140288	0.888432	0.986828
hsa-miR-382-5p	5.15541	1.01443	2.44539	0.414832	0.678265	0.986828
hsa-miR-215-5p	5.76323	-2.03067	2.1853	-0.929241	0.352764	0.986828
hsa-miR-766-3p	18.379	1.05725	1.2878	0.82097	0.411664	0.986828
hsa-miR-758-3p	1.76362	2.91592	4.31877	0.675173	0.499566	0.986828
hsa-miR-1-3p	31.0471	-0.602236	0.97701	-0.616407	0.537626	0.986828
hsa-miR-3177-3p	5.77145	0.0906339	2.81537	0.0321926	0.974318	0.986828
hsa-miR-30e-3p	10.9773	0.964159	2.3314	0.413554	0.679201	0.986828
hsa-miR-6810-5p	2.70286	0.125751	3.62478	0.0346922	0.972325	0.986828
hsa-miR-363-3p	21.4624	-0.66225	1.45025	-0.456644	0.647927	0.986828
hsa-miR-6511a-3p	3.16437	0.371882	3.07837	0.120805	0.903846	0.986828
hsa-miR-5189-3p	1.54966	2.73998	4.32168	0.634007	0.526076	0.986828
hsa-miR-1226-3p	10.0779	-1.91901	2.17139	-0.883774	0.376818	0.986828
hsa-miR-145-5p	5.1835	0.193207	2.46116	0.0785023	0.937428	0.986828
hsa-miR-106b-3p	15.8917	0.402237	1.18918	0.338246	0.735178	0.986828
hsa-miR-152-3p	3.34178	-2.2481	3.27755	-0.68591	0.49277	0.986828
hsa-miR-330-3p	4.48498	0.342845	3.04437	0.112616	0.910335	0.986828
hsa-miR-4732-3p	6.69953	0.362803	2.41966	0.14994	0.880812	0.986828
hsa-miR-433-3p	2.3164	2.54598	3.70473	0.687225	0.491941	0.986828
hsa-miR-7-5p	2.44157	-0.333452	3.37475	-0.0988079	0.921291	0.986828
hsa-miR-221-5p	21.1415	-0.561611	1.16213	-0.483259	0.628912	0.986828
hsa-miR-425-5p	10.489	-0.568631	1.93636	-0.293661	0.769017	0.986828
hsa-miR-320c	2.35797	1.48676	3.61556	0.411213	0.680917	0.986828
hsa-miR-629-5p	5.32527	2.20637	2.43075	0.907691	0.364042	0.986828
hsa-miR-505-3p	6.89967	-0.787675	1.79276	-0.439363	0.660398	0.986828
hsa-miR-133a-3p	1.094	1.16045	4.33483	0.267704	0.788927	0.986828
hsa-miR-1908-5p	5.40486	-0.494977	1.99469	-0.248148	0.80402	0.986828
hsa-miR-151a-5p	29.2149	0.78084	1.0036	0.778042	0.436544	0.986828
hsa-miR-4454	1.93825	3.07282	4.14157	0.741945	0.458121	0.986828
hsa-miR-543	1.82913	4.27286	4.28591	0.996954	0.318787	0.986828
hsa-miR-145-3p	1.49869	-0.127345	4.16991	-0.030539	0.975637	0.986828
hsa-miR-628-3p	12.4691	-0.739532	1.89206	-0.390861	0.6959	0.986828
hsa-miR-941	10.2218	-1.24158	2.13007	-0.582882	0.559973	0.986828
hsa-miR-664b-5p	1.50503	0.143137	4.38845	0.0326167	0.97398	0.986828
hsa-miR-5010-5p	3.05008	0.861183	3.85507	0.22339	0.823232	0.986828
hsa-miR-6852-5p	4.56994	0.939298	2.48453	0.378058	0.705387	0.986828
hsa-miR-652-3p	6.07948	-0.304189	2.30156	-0.132167	0.894852	0.986828
hsa-miR-15b-5p	7.49483	-0.516879	2.15608	-0.239731	0.810539	0.986828
hsa-miR-1843	2.60864	0.130247	3.78236	0.0344354	0.97253	0.986828
hsa-miR-361-3p	1.27415	3.78746	4.30058	0.880686	0.378488	0.986828
hsa-miR-493-5p	1.4354	-1.42841	4.20349	-0.339817	0.733995	0.986828
hsa-miR-589-5p	10.1861	-0.0568628	1.91473	-0.0296975	0.976308	0.986828
hsa-miR-374b-5p	4.71328	-1.57556	2.96226	-0.531878	0.594811	0.986828
hsa-miR-942-5p	1.37329	3.13778	4.31555	0.727085	0.467174	0.986828
hsa-miR-379-5p	2.80833	0.12444	3.57809	0.0347785	0.972256	0.986828
hsa-miR-206	2.22002	-4.11879	4.25132	-0.968825	0.332633	0.986828
hsa-miR-874-3p	2.94639	-0.418477	3.39025	-0.123436	0.901762	0.986828
hsa-miR-335-5p	3.17058	0.13055	3.79082	0.0344385	0.972527	0.986828
hsa-miR-3940-3p	1.939	-2.64204	4.04487	-0.653183	0.513638	0.986828
hsa-miR-454-5p	2.06414	-2.00756	4.17277	-0.481109	0.630439	0.986828
hsa-miR-494-3p	3.8863	-1.32168	3.03401	-0.435622	0.663111	0.986828
hsa-miR-425-3p	4.39859	2.85805	3.42187	0.83523	0.403588	0.986828
hsa-miR-365a-3p|hsa-miR-365b-3p	2.19654	-1.39158	3.89525	-0.35725	0.720905	0.986828
hsa-miR-1292-5p	3.11994	3.55632	3.86806	0.919408	0.357882	0.986828
hsa-miR-6511b-3p	2.99524	-3.69904	4.25357	-0.869632	0.384501	0.986828
hsa-miR-124-3p	6.92386	0.267713	2.19104	0.122185	0.902752	0.986828
hsa-miR-4732-5p	2.71087	0.391034	3.74339	0.10446	0.916804	0.986828
hsa-miR-340-5p	5.42852	-0.843662	2.95439	-0.285563	0.775213	0.986828
hsa-miR-203a-3p	14.8662	1.36695	1.98005	0.690361	0.489967	0.986828
hsa-miR-483-5p	6.25	1.59693	2.13775	0.747013	0.455056	0.986828
hsa-miR-29b-3p	1.89829	4.15341	4.28912	0.968359	0.332865	0.986828
hsa-miR-769-5p	3.36358	-0.046644	3.28432	-0.014202	0.988669	0.993637
hsa-miR-191-3p	2.23545	0.00358637	4.154	0.000863354	0.999311	0.999311
hsa-miR-181b-5p	3.14309	3.59303	3.41868	1.051	NA	NA

## Sheet: TD pre vs post exercise
	baseMean	log2FoldChange	lfcSE	stat	pvalue	padj
hsa-miR-423-5p	2369.29	-0.933375	0.341948	-2.72958	0.00634144	0.380433
hsa-let-7a-5p	1410.67	-1.57885	0.564345	-2.79767	0.00514726	0.380433
hsa-miR-99a-5p	210.1	1.45115	0.480238	3.02173	0.00251335	0.380433
hsa-miR-125b-5p	193.349	1.62627	0.609327	2.66896	0.00760865	0.380433
hsa-miR-134-5p	5.01307	-6.88486	2.71839	-2.5327	0.0113187	0.452747
hsa-let-7b-5p	1528.93	-1.06843	0.450143	-2.37354	0.0176185	0.503386
hsa-miR-203a-3p	14.8662	5.48377	2.3099	2.37402	0.0175954	0.503386
hsa-let-7e-5p	55.8521	-1.77446	0.771209	-2.30088	0.0213986	0.534965
hsa-let-7f-5p	628.025	-0.806702	0.385149	-2.09452	0.0362136	0.651636
hsa-miR-125a-5p	1594.38	0.782061	0.385251	2.03	0.0423563	0.651636
hsa-miR-10a-5p	639.508	0.77915	0.371725	2.09604	0.0360786	0.651636
hsa-miR-340-5p	5.42852	6.38691	3.12556	2.04344	0.0410086	0.651636
hsa-miR-483-5p	6.25	5.18644	2.41802	2.14491	0.0319601	0.651636
hsa-let-7d-5p	118.499	-1.28742	0.704493	-1.82745	0.0676322	0.888618
hsa-miR-30c-5p	138.497	0.952243	0.527586	1.80491	0.0710894	0.888618
hsa-miR-124-3p	6.92386	4.16038	2.30155	1.80764	0.0706625	0.888618
hsa-let-7c-5p	35.0365	-1.49394	0.864886	-1.72732	0.0841095	0.989524
hsa-miR-486-5p	31923.1	0.220074	0.456206	0.482402	0.629521	0.998962
hsa-miR-92a-3p	2966.33	-0.238788	0.337309	-0.70792	0.478995	0.998962
hsa-miR-191-5p	2411.78	0.215378	0.321455	0.670009	0.502852	0.998962
hsa-miR-26a-5p	1056.02	-0.00412137	0.316382	-0.0130265	0.989607	0.998962
hsa-miR-30d-5p	872.579	-0.0877615	0.406244	-0.216032	0.828963	0.998962
hsa-miR-146a-5p	886.354	0.112181	0.361181	0.310595	0.756109	0.998962
hsa-miR-99b-5p	1441.71	0.403698	0.401479	1.00553	0.314642	0.998962
hsa-miR-151a-5p|hsa-miR-151b	677.032	0.177567	0.341876	0.519391	0.603488	0.998962
hsa-miR-4433b-5p	327.43	-0.322739	0.661351	-0.488	0.62555	0.998962
hsa-miR-423-3p	499.088	-0.0271069	0.43237	-0.0626938	0.95001	0.998962
hsa-miR-146b-5p	325.973	-0.376119	0.371084	-1.01357	0.310789	0.998962
hsa-miR-10b-5p	810.198	0.679802	0.486124	1.39841	0.161989	0.998962
hsa-miR-451a	446.365	0.823671	1.16291	0.708287	0.478767	0.998962
hsa-miR-484	370.359	0.455778	0.468907	0.972001	0.33105	0.998962
hsa-miR-151a-3p	208.162	-0.240555	0.37825	-0.635966	0.524798	0.998962
hsa-miR-222-3p	154.311	-0.646349	0.490074	-1.31888	0.187209	0.998962
hsa-miR-22-3p	175.713	-0.286842	0.652899	-0.439336	0.660418	0.998962
hsa-miR-127-3p	151.915	-0.264244	0.54716	-0.482937	0.629141	0.998962
hsa-let-7i-5p	155.03	-0.949453	0.573094	-1.65671	0.0975773	0.998962
hsa-miR-409-3p	89.7544	-0.0458443	0.761376	-0.0602125	0.951986	0.998962
hsa-miR-21-5p	148.094	-0.0635261	0.53994	-0.117654	0.906342	0.998962
hsa-miR-100-5p	310.17	0.553847	0.614392	0.901456	0.367346	0.998962
hsa-miR-584-5p	113.759	-0.0946387	0.532756	-0.17764	0.859006	0.998962
hsa-miR-320a-3p	115.239	-0.212365	0.54611	-0.388869	0.697373	0.998962
hsa-miR-30e-5p	89.7369	-0.413771	0.719354	-0.575198	0.565157	0.998962
hsa-miR-28-3p	143.914	0.175423	0.4946	0.354676	0.722832	0.998962
hsa-miR-92b-3p	82.9175	-0.189895	0.662073	-0.286819	0.774251	0.998962
hsa-miR-27b-3p	111.222	0.493906	0.499266	0.989265	0.322533	0.998962
hsa-miR-1301-3p	60.0484	-0.427541	0.988835	-0.432369	0.665473	0.998962
hsa-miR-181a-5p	88.6723	-0.268978	0.698317	-0.38518	0.700104	0.998962
hsa-miR-130b-5p	53.5329	-0.717112	0.617633	-1.16106	0.245616	0.998962
hsa-miR-197-3p	75.5163	-0.0334262	0.673532	-0.0496282	0.960419	0.998962
hsa-miR-224-5p	51.9673	-0.467635	0.764326	-0.611827	0.540652	0.998962
hsa-miR-185-5p	50.9437	-0.285908	0.779385	-0.366838	0.713739	0.998962
hsa-miR-150-5p	143.812	0.163997	0.646675	0.253601	0.799804	0.998962
hsa-let-7g-5p	85.2089	0.19327	0.769917	0.251027	0.801793	0.998962
hsa-miR-485-5p	28.8091	-0.808682	1.10395	-0.732536	0.463841	0.998962
hsa-miR-122-5p	69.5566	0.822216	0.74587	1.10236	0.270306	0.998962
hsa-miR-148a-3p	49.1275	-0.131156	0.656098	-0.199903	0.841557	0.998962
hsa-miR-221-3p	57.968	-0.497315	0.792043	-0.627889	0.530077	0.998962
hsa-miR-148b-3p	56.8191	0.228597	0.754887	0.302823	0.762025	0.998962
hsa-miR-126-3p	69.6461	0.433994	0.547981	0.791987	0.428368	0.998962
hsa-miR-361-5p	35.8283	0.23283	0.956075	0.243527	0.807597	0.998962
hsa-miR-143-3p	67.3525	0.794094	0.738666	1.07504	0.282358	0.998962
hsa-miR-342-3p	63.0006	0.702781	0.837918	0.838723	0.401625	0.998962
hsa-miR-654-3p	26.2576	-0.261878	1.20214	-0.217842	0.827552	0.998962
hsa-miR-409-5p	24.7641	0.0814312	1.05421	0.0772437	0.93843	0.998962
hsa-miR-184	112.711	-0.493206	0.95487	-0.516517	0.605493	0.998962
hsa-miR-4446-3p	21.6119	-1.00183	0.948875	-1.05581	0.291056	0.998962
hsa-miR-432-5p	32.025	-0.896376	0.934728	-0.95897	0.337574	0.998962
hsa-miR-101-3p	29.3	0.478344	0.961902	0.49729	0.618984	0.998962
hsa-miR-335-3p	59.8853	-0.333797	0.686025	-0.486567	0.626565	0.998962
hsa-miR-2110	27.3783	-0.165549	0.95601	-0.173167	0.86252	0.998962
hsa-miR-139-3p	30.9861	-0.871952	0.853936	-1.0211	0.307208	0.998962
hsa-miR-182-5p	38.2692	-0.464441	0.87295	-0.532036	0.594701	0.998962
hsa-miR-323b-3p	18.2766	-0.319777	1.06231	-0.30102	0.763399	0.998962
hsa-miR-140-3p	42.4728	-0.331612	0.849908	-0.390174	0.696408	0.998962
hsa-miR-744-5p	29.5493	-1.12187	0.913936	-1.22751	0.219629	0.998962
hsa-miR-183-5p	11.9177	-0.910547	1.63342	-0.557448	0.577221	0.998962
hsa-miR-186-5p	47.9551	1.38123	0.972202	1.42073	0.155396	0.998962
hsa-miR-4433b-3p	17.8668	0.284116	1.58418	0.179346	0.857666	0.998962
hsa-miR-671-3p	14.8387	0.372351	1.25158	0.297504	0.766082	0.998962
hsa-miR-23b-3p	21.6532	0.377848	1.47025	0.256996	0.797182	0.998962
hsa-miR-142-5p	11.3374	-0.680422	1.54489	-0.440433	0.659624	0.998962
hsa-miR-199a-3p|hsa-miR-199b-3p	28.415	1.13436	1.01448	1.11817	0.263492	0.998962
hsa-miR-486-3p	25.5709	0.748979	0.904388	0.82816	0.40758	0.998962
hsa-let-7d-3p	15.3179	0.217227	1.59129	0.13651	0.891418	0.998962
hsa-miR-501-3p	43.361	0.0727699	0.725838	0.100256	0.920141	0.998962
hsa-miR-199a-5p	39.5373	-0.344206	0.984611	-0.349586	0.72665	0.998962
hsa-miR-664a-5p	10.5663	-1.2855	1.73702	-0.740061	0.459263	0.998962
hsa-miR-181a-2-3p	16.6154	-0.00483451	1.35394	-0.0035707	0.997151	0.998962
hsa-miR-98-5p	8.25379	-0.398926	2.18429	-0.182634	0.855085	0.998962
hsa-miR-24-3p	42.2893	0.657419	0.781329	0.841411	0.400118	0.998962
hsa-miR-96-5p	14.6585	0.505925	1.7925	0.282246	0.777755	0.998962
hsa-miR-23a-3p	66.5767	0.853497	0.733446	1.16368	0.244554	0.998962
hsa-miR-16-2-3p	13.7269	0.379106	1.7346	0.218555	0.826997	0.998962
hsa-miR-328-3p	14.0192	-0.1001	1.32383	-0.0756135	0.939727	0.998962
hsa-miR-30a-5p	36.1639	0.820216	1.03039	0.796025	0.426018	0.998962
hsa-miR-877-5p	27.374	0.327166	1.01145	0.323461	0.746346	0.998962
hsa-miR-144-3p	11.8947	1.13152	1.57669	0.717653	0.472971	0.998962
hsa-miR-151b	13.2105	-0.619566	1.16002	-0.534097	0.593274	0.998962
hsa-miR-370-3p	15.8374	0.126473	1.3817	0.0915342	0.927068	0.998962
hsa-miR-16-5p	22.0174	1.14012	1.12487	1.01356	0.310794	0.998962
hsa-miR-27a-3p	24.1111	-0.423025	1.40318	-0.301476	0.763052	0.998962
hsa-miR-26b-5p	4.77649	-0.0204531	1.81321	-0.0112801	0.991	0.998962
hsa-miR-505-5p	17.9156	0.714309	1.37977	0.517703	0.604665	0.998962
hsa-miR-485-3p	10.7133	1.3063	1.66139	0.786271	0.431709	0.998962
hsa-miR-126-5p	33.3357	0.820134	0.955926	0.857947	0.390921	0.998962
hsa-miR-25-3p	43.2851	0.700169	0.754739	0.927697	0.353565	0.998962
hsa-miR-654-5p	6.36925	-0.335276	1.7107	-0.195988	0.84462	0.998962
hsa-miR-340-3p	5.30768	-1.04431	2.22748	-0.46883	0.639191	0.998962
hsa-miR-378a-3p	3.52783	0.461303	2.7478	0.167881	0.866677	0.998962
hsa-miR-574-5p	5.00739	-0.400759	2.75428	-0.145504	0.884313	0.998962
hsa-miR-1307-3p	17.3697	0.434751	1.01121	0.429932	0.667245	0.998962
hsa-miR-204-5p	4.36877	-0.227695	2.34793	-0.096977	0.922745	0.998962
hsa-miR-128-3p	9.37485	1.05953	1.96883	0.538151	0.590473	0.998962
hsa-miR-345-5p	1.52503	-4.37384	4.26384	-1.0258	0.304986	0.998962
hsa-miR-93-5p	2.10288	0.0717234	4.11933	0.0174114	0.986108	0.998962
hsa-miR-339-5p	7.1032	-1.16763	2.00347	-0.582804	0.560026	0.998962
hsa-miR-30b-5p	9.76783	0.0554986	1.64819	0.0336723	0.973138	0.998962
hsa-miR-326	3.3301	0.438465	3.09239	0.141788	0.887247	0.998962
hsa-miR-11400	2.67723	-0.154489	3.10017	-0.0498325	0.960256	0.998962
hsa-miR-6803-3p	5.39681	-1.16868	2.0482	-0.570588	0.568279	0.998962
hsa-miR-625-3p	16.3304	1.0564	1.29503	0.815734	0.414652	0.998962
hsa-miR-223-3p	13.198	0.753447	1.75105	0.430282	0.66699	0.998962
hsa-miR-103a-3p	11.683	0.955073	1.36014	0.702186	0.482563	0.998962
hsa-miR-320b	5.18021	-0.889853	1.71113	-0.520039	0.603036	0.998962
hsa-miR-323a-3p	2.1896	-1.35577	3.54636	-0.382298	0.70224	0.998962
hsa-miR-192-5p	41.0108	0.273665	0.989493	0.276571	0.78211	0.998962
hsa-miR-382-5p	5.15541	-1.61063	2.23106	-0.72191	0.47035	0.998962
hsa-miR-215-5p	5.76323	-3.47025	2.28346	-1.51973	0.128578	0.998962
hsa-miR-766-3p	18.379	-0.982571	1.25111	-0.785362	0.432242	0.998962
hsa-miR-500a-3p	7.77486	-0.54072	2.14197	-0.252441	0.8007	0.998962
hsa-miR-758-3p	1.76362	0.881948	4.12978	0.213558	0.830892	0.998962
hsa-miR-1-3p	31.0471	-0.402635	0.972643	-0.413959	0.678904	0.998962
hsa-miR-3177-3p	5.77145	-2.25746	2.34373	-0.96319	0.335452	0.998962
hsa-miR-30e-3p	10.9773	-0.402023	2.35242	-0.170897	0.864304	0.998962
hsa-miR-10395-3p	2.55048	-2.97564	3.31892	-0.896571	0.369948	0.998962
hsa-miR-6810-5p	2.70286	-2.92055	3.32653	-0.877957	0.379967	0.998962
hsa-miR-25-5p	7.30217	0.480652	1.94763	0.246788	0.805072	0.998962
hsa-miR-3615	7.06983	0.842114	1.57766	0.533773	0.593498	0.998962
hsa-miR-6721-5p	3.01799	-0.546323	3.22769	-0.169261	0.865591	0.998962
hsa-miR-23b-5p	3.36998	-0.560814	2.69368	-0.208196	0.835076	0.998962
hsa-miR-342-5p	5.03418	-1.12067	2.18604	-0.512646	0.608199	0.998962
hsa-miR-363-3p	21.4624	0.469808	1.46655	0.320349	0.748704	0.998962
hsa-miR-6511a-3p	3.16437	-4.27822	3.24916	-1.31672	0.187934	0.998962
hsa-miR-5189-3p	1.54966	-0.312612	4.13439	-0.0756125	0.939727	0.998962
hsa-miR-1226-3p	10.0779	1.95815	2.11434	0.926127	0.35438	0.998962
hsa-miR-145-5p	5.1835	0.00864204	2.38182	0.00362833	0.997105	0.998962
hsa-miR-106b-3p	15.8917	-1.1103	1.18608	-0.936111	0.349216	0.998962
hsa-miR-152-3p	3.34178	2.06273	3.1969	0.645228	0.51878	0.998962
hsa-miR-330-3p	4.48498	-1.17401	2.95881	-0.396784	0.691527	0.998962
hsa-miR-4732-3p	6.69953	0.83372	2.4859	0.335379	0.737339	0.998962
hsa-miR-433-3p	2.3164	-5.69571	3.62242	-1.57235	0.115869	0.998962
hsa-miR-7-5p	2.44157	-3.27561	3.53812	-0.925806	0.354547	0.998962
hsa-miR-221-5p	21.1415	-1.18341	1.13958	-1.03847	0.299054	0.998962
hsa-miR-3928-3p	2.82958	1.62742	3.59575	0.452594	0.650841	0.998962
hsa-miR-425-5p	10.489	-0.415016	1.92602	-0.215479	0.829394	0.998962
hsa-miR-320d	4.15485	-0.00358605	2.75556	-0.00130139	0.998962	0.998962
hsa-miR-320c	2.35797	-1.09642	3.32422	-0.329829	0.74153	0.998962
hsa-miR-629-5p	5.32527	-0.0969683	2.45688	-0.0394681	0.968517	0.998962
hsa-miR-505-3p	6.89967	-0.155012	1.69546	-0.0914278	0.927153	0.998962
hsa-miR-133a-3p	1.094	-4.4282	4.26322	-1.0387	0.298945	0.998962
hsa-miR-1908-5p	5.40486	0.0879526	1.9668	0.0447186	0.964332	0.998962
hsa-miR-151a-5p	29.2149	-0.691142	1.01193	-0.682996	0.494609	0.998962
hsa-miR-4454	1.93825	3.03959	3.99884	0.760118	0.447184	0.998962
hsa-miR-150-3p	2.87839	1.58268	3.21169	0.492789	0.622162	0.998962
hsa-miR-543	1.82913	1.90861	4.19544	0.454925	0.649163	0.998962
hsa-miR-145-3p	1.49869	0.258087	4.05736	0.0636097	0.949281	0.998962
hsa-miR-628-3p	12.4691	0.167338	1.8403	0.0909299	0.927548	0.998962
hsa-miR-941	10.2218	-1.61513	2.10104	-0.768728	0.442055	0.998962
hsa-miR-664b-5p	1.50503	-1.15926	4.13435	-0.280396	0.779174	0.998962
hsa-miR-5010-5p	3.05008	-4.39299	3.98402	-1.10265	0.270178	0.998962
hsa-miR-6852-5p	4.56994	-1.13575	2.45843	-0.461983	0.644094	0.998962
hsa-miR-652-3p	6.07948	-0.702781	2.30962	-0.304284	0.760912	0.998962
hsa-miR-15b-5p	7.49483	1.20612	2.16961	0.555915	0.578269	0.998962
hsa-miR-1843	2.60864	0.268949	3.45041	0.0779469	0.93787	0.998962
hsa-miR-361-3p	1.27415	-3.74615	4.27294	-0.876714	0.380642	0.998962
hsa-miR-493-5p	1.4354	-3.74627	4.27294	-0.876744	0.380626	0.998962
hsa-miR-589-5p	10.1861	0.41798	1.91325	0.218466	0.827066	0.998962
hsa-miR-191-3p	2.23545	-3.26876	4.283	-0.763193	0.445348	0.998962
hsa-miR-374b-5p	4.71328	3.1541	2.88804	1.09212	0.274779	0.998962
hsa-miR-942-5p	1.37329	-4.55516	4.26186	-1.06882	0.285151	0.998962
hsa-miR-200b-3p	5.81298	2.47608	2.77308	0.8929	0.371911	0.998962
hsa-miR-379-5p	2.80833	3.12507	3.26493	0.957162	0.338486	0.998962
hsa-miR-769-5p	3.36358	-0.34173	3.19339	-0.107012	0.91478	0.998962
hsa-miR-206	2.22002	1.96991	4.16173	0.473339	0.635971	0.998962
hsa-miR-874-3p	2.94639	2.62149	3.3727	0.77727	0.437	0.998962
hsa-miR-335-5p	3.17058	3.80796	3.51648	1.08289	0.278857	0.998962
hsa-miR-3940-3p	1.939	-1.24074	4.18212	-0.296677	0.766713	0.998962
hsa-miR-421	3.39966	2.43101	3.35834	0.723873	0.469143	0.998962
hsa-miR-454-5p	2.06414	-1.98464	4.33324	-0.458004	0.64695	0.998962
hsa-miR-1271-5p	2.41989	3.33656	3.34596	0.99719	0.318672	0.998962
hsa-miR-494-3p	3.8863	3.49005	3.10722	1.1232	0.261351	0.998962
hsa-miR-425-3p	4.39859	0.0961175	3.13875	0.0306228	0.97557	0.998962
hsa-miR-139-5p	3.44647	5.15898	3.32055	1.55365	0.120267	0.998962
hsa-miR-365a-3p|hsa-miR-365b-3p	2.19654	1.89895	4.06686	0.466931	0.640549	0.998962
hsa-miR-1292-5p	3.11994	-5.95886	3.80594	-1.56567	0.117425	0.998962
hsa-miR-6511b-3p	2.99524	-5.77496	4.2476	-1.35958	0.173962	0.998962
hsa-miR-4732-5p	2.71087	4.16604	3.82327	1.08965	0.275865	0.998962
hsa-miR-532-5p	4.2161	1.48764	3.25598	0.456894	0.647748	0.998962
hsa-miR-29b-3p	1.89829	5.07078	4.26628	1.18857	0.234608	0.998962
hsa-miR-181a-3p	2.74053	4.86495	3.95961	1.22864	0.219206	0.998962
hsa-miR-181b-5p	3.14309	1.94069	3.23526	0.599856	NA	NA
